# Supplementary material for: Divergence at the IRX gene cluster underlies extreme trophic polymorphism in a cichlid fish (Herichthys minckleyi)
Source: Commun Biol. 2026 Feb 21;9:508. doi: 10.1038/s42003-026-09689-6 (PMC13066147; doi:10.1038/s42003-026-09689-6)
Supplement: Supplementary file 3 — Supplemental Data 1-2 [file 42003_2026_9689_MOESM3_ESM.xlsx]

## Sheet: Data1. QTL input file
Supplemental data 1. Quantitative trait locus (QTL) input file. The QTL input file for the pharyngeal tooth size and F2 specimen ID are given and then genotypes arranged by chromsome number in the reference genome are given.
Tooth Size	ID	1_7248866	1_6882477	1_6784177	1_6770251	1_6338954	1_6358857	1_6037094	1_5773613	1_5763335	1_5752379	1_5654242	1_5541222	1_5218974	1_5134567	1_5108281	1_5019680	1_4919830	1_5034850	1_4879379	1_4645237	1_4603564	1_4440646	1_4164378	1_4035389	1_4025142	1_3868101	1_3452637	1_3524019	1_3523948	1_3163170	1_3178374	1_3134310	1_2961577	1_2867441	1_2052244	1_2216108	1_2355041	1_2216067	1_2030066	1_2022735	1_1791694	1_1920365	1_1513045	1_898087	1_898051	1_938174	1_693167	1_717963
		chr01	chr01	chr01	chr01	chr01	chr01	chr01	chr01	chr01	chr01	chr01	chr01	chr01	chr01	chr01	chr01	chr01	chr01	chr01	chr01	chr01	chr01	chr01	chr01	chr01	chr01	chr01	chr01	chr01	chr01	chr01	chr01	chr01	chr01	chr01	chr01	chr01	chr01	chr01	chr01	chr01	chr01	chr01	chr01	chr01	chr01	chr01	chr01
		0	6.929	6.954	7.198	7.632	7.633	8.163	9.304	9.559	9.562	9.803	10.103	10.381	10.387	10.388	10.652	10.665	10.668	10.88	11.327	11.415	12.3	12.553	12.843	12.889	13.223	13.631	13.632	13.633	13.635	13.641	13.784	15.119	15.321	16.059	16.102	16.109	16.126	16.354	16.379	16.633	16.69	16.872	18.134	18.146	18.189	18.376	18.407
0.005405	F2_07301	b	b	b	b	b	b	b	b	b	b	b	b	b	b	b	b	b	b	b	b	b	b	b	b	b	b	b	b	b	b	b	b	b	b	b	b	b	b	b	b	b	b	b	b	b	b	b	b
0.005714	F2_07302	b	b	b	b	b	b	b	b	b	b	b	b	b	b	b	b	b	b	b	b	b	b	b	b	b	b	b	-	-	b	b	b	b	b	b	b	b	b	b	b	b	b	b	b	b	b	b	b
0.004909	F2_07303	h	h	h	h	h	h	h	h	h	h	h	h	h	h	h	h	h	h	h	h	h	h	h	h	h	h	h	h	h	h	h	h	h	h	h	h	h	h	h	h	h	h	h	h	h	h	h	h
0.00558	F2_07304	h	h	h	h	h	h	h	h	h	h	h	h	h	h	h	h	h	h	h	h	h	h	h	h	h	h	h	h	h	h	h	h	h	h	h	h	h	h	h	h	h	h	h	h	h	h	h	h
0.006108	F2_07305	-	a	a	a	a	a	a	a	a	a	a	a	a	a	a	a	a	a	a	a	a	a	a	a	a	a	a	a	a	a	a	a	a	a	a	a	a	a	a	a	a	a	a	a	a	a	a	a
0.005249	F2_07306	h	h	h	h	h	h	h	h	h	h	h	h	h	h	h	h	h	h	h	h	h	h	h	h	h	h	h	-	-	h	h	h	h	h	h	h	h	h	h	h	h	h	h	h	h	-	h	h
0.005108	F2_07307	b	b	b	b	b	b	b	b	b	b	b	b	b	b	b	b	b	b	b	b	b	b	b	b	b	b	b	b	b	b	b	b	h	h	h	h	h	h	h	h	h	h	h	h	h	h	h	h
0.006144	F2_07308	h	h	h	h	h	h	h	h	h	h	h	h	h	h	h	h	h	h	h	h	h	h	h	h	h	h	h	h	h	h	h	h	h	h	h	h	h	h	h	h	h	h	h	h	h	h	h	h
0.005118	F2_07309	-	a	a	a	a	a	a	a	a	a	a	a	a	a	a	a	a	a	a	a	a	a	a	a	a	a	a	a	a	a	a	a	a	a	a	a	a	a	a	a	a	a	a	a	a	a	a	a
0.006728	F2_07310	-	a	a	a	a	a	a	a	a	a	a	a	a	a	a	a	a	a	a	a	a	a	a	a	a	a	a	a	a	a	a	a	a	a	a	a	a	a	a	a	a	a	a	a	a	a	a	a
0.004348	F2_07311	h	h	h	h	h	h	h	h	h	h	h	h	h	h	h	h	h	h	h	h	h	h	h	h	h	h	h	h	h	h	h	h	h	h	h	h	h	h	h	h	h	h	h	h	h	h	h	h
0.006435	F2_07312	h	h	h	h	h	h	h	h	h	h	h	h	h	h	h	h	h	h	h	h	h	h	h	h	h	h	h	h	h	h	h	h	h	h	h	h	h	h	h	h	h	h	h	h	h	h	h	h
0.005417	F2_07313	h	h	h	h	h	h	h	h	h	h	h	h	h	h	h	h	h	h	h	h	h	h	h	h	h	h	h	-	-	h	h	h	h	h	h	h	h	h	h	h	h	h	h	h	-	h	h	h
0.005072	F2_07314	b	b	b	-	b	b	b	b	b	-	b	b	b	b	b	b	b	b	h	-	h	h	h	h	h	h	h	-	-	h	h	h	h	-	h	h	h	h	h	h	h	h	h	h	-	-	h	-
0.005461	F2_07315	-	a	a	a	a	a	a	a	a	a	a	a	a	a	a	a	a	a	a	a	a	h	h	h	h	h	h	h	h	h	h	h	h	h	h	h	h	h	h	h	h	h	h	h	h	h	h	h
0.005731	F2_07316	h	h	h	h	h	h	h	h	h	-	h	h	h	h	h	h	h	h	h	h	h	h	h	h	h	h	h	h	h	h	h	h	h	h	h	h	h	h	h	h	h	h	h	h	h	h	h	h
0.006607	F2_07317	h	b	b	b	b	b	b	b	b	b	b	b	b	b	b	b	b	b	b	b	b	b	b	b	b	b	b	b	b	b	b	b	b	b	b	b	b	b	b	b	b	b	b	b	b	b	b	b
0.004433	F2_07319	h	b	b	b	b	b	b	b	b	b	b	b	b	b	b	b	b	b	b	b	b	b	b	b	b	b	b	b	b	b	b	b	b	b	b	b	b	b	b	b	b	b	b	b	b	b	b	b
0.004676	F2_07320	h	-	h	h	h	h	h	h	h	h	h	h	h	h	h	h	h	-	h	h	h	h	h	h	h	h	h	-	-	h	h	a	a	a	a	a	a	a	a	a	a	a	a	a	a	a	a	a
0.005594	F2_07321	h	h	h	h	h	h	h	h	h	h	h	h	h	h	h	h	h	h	h	h	h	h	h	h	h	-	h	h	h	h	h	h	h	h	h	h	h	h	h	h	h	h	h	h	h	h	h	h
0.005224	F2_07322	h	h	h	h	h	h	h	h	h	h	h	h	h	h	h	h	h	h	h	h	h	h	h	h	h	h	h	h	h	h	h	h	h	h	h	h	h	h	h	h	h	h	h	h	h	h	h	h
0.006203	F2_07323	b	b	b	b	b	b	b	b	b	b	b	h	h	h	h	h	h	h	h	h	h	h	h	h	h	h	h	h	h	h	h	h	h	h	h	h	h	h	h	h	h	h	h	h	h	h	h	h
0.006094	F2_07324	h	h	h	h	h	h	h	h	h	h	h	h	h	h	h	h	h	h	h	h	h	h	h	h	h	h	h	h	h	h	h	h	h	h	h	h	h	h	h	h	h	h	h	h	h	h	h	h
0.006211	F2_07325	h	h	h	h	h	h	h	h	h	h	h	h	h	h	h	h	h	h	h	h	h	h	h	h	h	h	h	h	h	h	h	h	h	h	h	h	h	h	h	h	h	h	h	h	h	h	h	h
0.005041	F2_07326	h	h	h	h	h	h	h	h	h	h	h	h	h	h	h	h	h	h	h	h	h	h	h	h	h	h	h	h	h	h	h	h	h	h	h	h	h	h	h	h	h	h	h	h	h	h	h	h
0.004735	F2_07327	h	h	h	-	h	h	h	h	h	h	h	h	h	h	h	h	h	h	h	h	h	h	h	h	h	h	h	-	-	h	h	-	h	h	h	h	h	h	h	h	h	h	h	h	-	h	h	h
0.005002	F2_07328	h	h	h	h	h	h	h	h	h	h	h	h	h	h	h	h	h	h	h	h	h	h	h	h	h	h	h	h	h	h	h	h	h	h	h	h	h	h	h	h	h	h	h	h	h	h	h	h
0.005358	F2_07329	b	h	h	h	h	h	h	h	h	h	h	h	h	h	h	h	h	h	h	h	h	h	h	h	h	h	h	h	h	h	h	h	h	h	h	h	h	h	h	h	h	h	h	h	h	h	h	h
0.007585	F2_07330	h	h	h	h	h	h	h	h	h	h	h	h	h	h	h	h	h	h	h	h	h	h	h	h	h	h	h	h	h	h	h	h	h	h	h	h	h	h	h	h	h	h	h	h	h	h	h	h
0.005812	F2_07331	-	a	a	a	a	a	a	a	a	a	a	a	a	a	a	a	a	a	a	a	a	a	a	a	a	a	a	a	a	a	a	a	a	a	a	a	a	a	a	a	a	a	a	a	a	a	a	a
0.006768	F2_07332	h	h	h	-	h	h	h	h	h	h	h	h	h	h	h	h	h	h	h	h	h	h	h	h	h	h	h	h	h	h	h	h	h	h	h	h	h	h	h	h	h	h	h	h	h	h	h	h
0.004652	F2_07333	h	h	h	h	h	h	h	h	h	h	h	h	h	h	h	h	h	h	h	h	h	h	h	h	h	h	h	h	h	h	h	-	h	h	h	h	h	h	h	h	h	h	h	h	h	h	h	h
0.004516	F2_07334	b	b	b	b	b	b	b	b	b	b	b	b	b	b	b	b	b	b	b	b	b	b	b	b	b	b	b	b	b	b	b	b	b	b	b	b	b	b	b	b	b	b	b	b	b	b	b	b
0.004108	F2_07335	-	a	a	a	a	a	a	a	a	a	a	a	a	a	a	a	a	a	a	a	a	a	a	a	a	a	a	a	a	a	a	a	a	a	a	a	a	a	a	a	a	a	a	a	a	a	a	a
-	F2_07336	b	h	h	h	h	h	h	h	h	h	h	h	h	h	h	h	h	h	h	h	h	h	h	h	h	h	h	h	h	h	h	h	h	h	h	h	h	h	h	h	h	h	h	h	h	h	h	h
0.006022	F2_07337	b	h	h	-	h	h	h	h	h	h	h	h	h	h	h	h	h	h	h	h	-	h	h	h	h	h	a	-	-	a	a	-	a	a	-	-	a	-	a	a	a	a	a	a	-	a	a	a
0.006091	F2_07338	a	a	a	-	a	a	a	a	a	-	a	a	a	a	a	a	a	a	a	a	-	a	a	a	a	a	a	a	a	a	a	-	a	-	a	-	a	-	a	a	a	a	a	a	a	-	a	a
0.005448	F2_07339	b	h	h	-	h	h	h	h	h	h	h	h	h	h	h	h	h	h	h	h	h	h	h	h	h	h	h	h	h	h	h	h	h	h	h	h	h	h	h	h	h	h	h	h	h	h	h	h
0.008105	F2_07340	b	b	b	b	b	b	b	b	b	b	b	b	b	b	b	b	b	b	b	b	b	b	b	b	b	b	b	b	b	b	b	b	b	b	b	b	b	b	b	b	b	b	b	h	h	h	h	h
0.006796	F2_07341	-	a	a	a	a	a	a	a	a	a	a	a	a	a	a	a	a	a	a	a	a	a	a	a	a	a	a	a	a	a	a	-	a	a	a	a	a	a	a	a	a	a	a	a	a	a	a	a
0.006049	F2_07342	-	a	a	-	a	a	a	a	a	a	a	a	a	a	a	a	a	a	a	a	a	a	a	a	a	a	a	a	a	a	a	a	a	-	a	a	a	a	a	a	a	a	a	a	a	a	a	a
0.004605	F2_07343	-	h	h	-	-	h	h	h	h	h	h	h	h	h	h	h	h	h	h	h	-	h	h	h	h	h	h	h	h	h	h	-	h	-	h	-	h	-	h	h	h	h	h	h	-	h	h	h
0.00496	F2_07344	b	b	b	-	-	b	b	b	b	b	b	b	b	b	b	b	b	b	b	b	-	b	b	b	b	b	b	b	b	b	b	b	b	-	b	-	b	-	b	b	b	b	b	b	b	b	b	b
0.005547	F2_07345	b	h	h	-	h	h	h	h	h	h	h	h	h	h	h	h	h	h	h	h	h	h	h	h	h	h	h	-	-	h	h	-	h	-	h	h	h	h	h	h	h	h	h	h	-	-	h	h
0.005097	F2_07346	h	h	h	-	-	h	h	h	h	h	h	h	h	h	h	h	h	h	h	h	h	h	h	h	h	h	h	-	-	h	h	-	h	-	h	-	h	-	h	h	h	h	h	h	-	h	h	h
0.004283	F2_07347	b	h	h	h	h	h	h	b	b	b	b	b	b	b	b	b	b	b	b	b	b	b	b	b	b	b	b	b	b	b	b	b	b	b	b	b	b	b	b	b	b	b	b	b	b	b	b	b
0.005311	F2_07348	b	h	h	-	h	h	h	h	h	h	h	h	h	h	h	h	h	h	h	h	h	h	h	h	h	h	h	-	-	h	h	h	h	-	h	h	h	h	h	h	h	h	h	h	h	h	h	h
0.004902	F2_07349	h	h	h	-	h	h	h	h	h	h	h	h	h	h	h	h	h	-	h	h	-	h	h	h	h	h	h	-	-	h	h	-	h	-	-	h	h	h	h	h	h	h	h	h	-	-	h	h
0.006466	F2_07350	h	h	h	-	h	h	h	h	h	h	h	h	h	h	h	h	h	h	h	h	h	h	h	h	h	h	h	-	-	-	h	-	h	-	h	h	h	h	h	h	h	h	h	h	-	-	h	h
0.005562	F2_07351	h	h	h	-	h	h	h	h	h	h	h	h	h	h	h	h	h	h	h	h	h	h	h	h	h	h	h	h	h	h	h	h	h	h	h	h	h	h	h	h	h	h	h	h	-	h	h	h
0.006521	F2_07352	-	a	a	-	-	a	a	a	a	a	a	a	a	a	a	a	a	a	a	a	-	a	a	a	a	a	a	-	-	-	a	-	a	-	a	a	a	a	a	a	a	a	a	a	-	-	a	a
0.00657	F2_07353	-	a	a	-	a	a	a	a	a	a	a	a	a	a	a	a	a	a	a	a	a	a	a	a	a	a	a	a	a	a	a	a	a	a	a	-	a	-	a	a	a	a	a	a	a	a	a	a
0.00447	F2_07354	-	a	a	-	a	a	a	a	a	a	a	a	a	a	a	a	a	a	a	a	-	a	a	a	a	a	a	a	a	a	a	a	a	-	a	a	a	a	a	a	a	a	a	a	a	a	a	a
0.006341	F2_07355	a	a	a	a	a	a	a	a	a	a	a	a	a	a	a	a	a	a	a	a	a	a	a	a	a	a	a	a	a	a	a	a	a	a	a	a	a	a	a	a	a	a	a	a	a	a	a	a
0.004576	F2_07356	h	h	h	-	h	h	h	h	h	h	h	h	h	h	h	h	h	h	h	h	h	h	h	h	h	h	h	-	-	h	h	h	h	h	h	h	h	h	h	h	h	h	h	h	h	h	h	h
0.004132	F2_07357	h	h	h	h	h	h	h	h	h	h	h	h	h	h	h	h	h	h	h	h	h	h	h	h	h	h	h	h	h	h	h	h	h	h	h	h	h	h	h	h	h	h	h	h	h	h	h	h
0.004902	F2_07358	a	a	a	-	a	a	a	a	a	a	a	a	a	a	a	a	a	a	a	a	a	a	a	a	a	a	a	a	a	a	a	-	a	a	a	a	a	a	a	a	a	a	a	a	a	a	a	a
0.005042	F2_07359	b	b	b	b	b	b	b	b	b	b	b	b	b	b	b	b	b	b	b	b	b	b	b	b	b	b	b	b	b	b	b	b	b	b	b	b	b	b	b	b	b	b	b	b	b	b	b	b
0.004874	F2_07360	h	h	h	h	h	h	h	h	h	h	h	h	h	h	h	h	h	h	h	h	h	h	h	h	h	h	h	h	h	h	h	h	h	h	h	h	h	h	h	h	h	h	h	h	h	h	h	h
0.005915	F2_07361	a	h	h	h	h	h	h	h	h	h	h	h	h	h	h	h	h	h	h	h	h	h	h	h	h	h	h	h	h	h	h	h	h	h	h	h	h	h	h	h	h	h	h	h	h	h	h	h
0.004972	F2_07362	-	a	a	-	a	a	a	a	a	a	a	a	a	a	a	a	a	a	a	a	a	a	a	a	a	a	a	a	a	a	a	-	a	-	a	a	a	a	a	a	a	a	a	a	a	a	a	a
0.005919	F2_07363	h	h	h	h	h	h	h	h	h	h	h	h	h	h	h	h	h	h	h	h	h	h	h	h	h	h	h	h	h	h	h	h	h	h	h	h	h	h	h	h	h	h	h	h	h	h	h	h
0.004819	F2_07364	-	a	a	-	-	a	a	a	a	a	a	a	a	a	a	a	a	a	a	a	-	a	a	a	a	a	a	a	a	a	a	-	a	-	a	-	a	-	a	a	a	a	a	a	a	a	a	a
0.004362	F2_07365	b	b	b	-	b	b	b	b	b	b	b	b	b	b	b	b	b	b	b	b	-	b	b	b	b	b	b	b	b	b	b	-	b	-	b	b	b	-	b	b	b	b	b	b	-	b	b	b
0.004574	F2_07366	h	h	h	h	h	h	h	h	h	h	h	h	h	h	h	h	h	h	h	h	h	h	h	h	h	h	h	h	h	h	h	h	h	h	h	h	h	h	h	h	h	h	h	h	h	h	h	h
0.004885	F2_07367	h	h	h	h	-	h	h	h	h	h	h	h	h	h	h	h	h	h	h	h	h	h	h	h	h	h	h	h	h	h	h	h	h	h	h	h	h	h	h	h	b	b	b	b	b	b	b	b
0.00471	F2_07368	b	b	b	-	h	h	h	h	h	h	h	h	h	h	h	h	h	h	h	h	h	h	h	h	h	h	h	h	h	h	h	h	h	h	h	h	h	h	h	h	h	h	h	h	h	h	h	h
0.004121	F2_07369	-	a	a	-	a	a	a	a	a	a	a	a	a	a	a	a	a	a	a	a	a	a	a	a	a	a	a	a	a	a	a	a	a	-	h	h	h	h	h	h	h	h	h	h	h	h	h	h
0.006928	F2_07501	h	-	h	h	h	h	h	h	h	-	h	h	h	h	h	h	h	h	h	-	h	b	b	b	b	-	b	-	-	b	b	b	b	b	b	b	b	b	b	b	b	b	b	b	b	b	b	b
0.006878	F2_07502	b	-	h	h	h	h	h	h	h	-	h	h	h	-	h	h	h	h	h	h	h	h	h	h	h	h	h	h	h	h	h	h	h	h	h	h	h	h	h	h	h	h	h	h	h	h	h	h
0.005205	F2_07503	h	-	h	h	b	b	b	b	b	-	b	b	b	-	b	b	-	-	b	-	b	b	b	b	b	-	b	-	-	b	b	b	b	b	b	b	b	b	b	b	b	b	b	b	b	-	b	b
0.004703	F2_07504	h	-	h	h	h	h	h	h	h	h	h	h	h	h	h	h	h	h	h	-	h	h	h	h	h	h	h	h	h	h	h	h	h	h	h	h	h	h	h	h	h	h	h	h	h	h	h	h
0.006819	F2_07505	h	h	h	h	h	h	h	h	h	h	h	h	h	-	h	h	h	h	h	h	h	h	h	h	h	h	h	h	h	h	h	h	h	h	h	h	h	h	h	h	h	h	h	h	h	h	h	h
0.005827	F2_07506	h	h	h	h	h	h	h	h	h	-	h	h	h	h	h	h	h	h	h	-	b	b	b	b	b	b	b	b	b	b	b	b	b	b	b	b	b	b	b	b	b	b	b	b	b	b	b	b
-	F2_07507	h	-	h	h	h	h	h	h	h	-	h	h	h	-	h	h	h	h	h	-	h	-	h	h	h	-	h	h	h	h	h	h	h	h	h	h	h	h	h	h	h	h	h	h	h	h	h	h
-	F2_07508	h	-	h	h	h	h	h	h	h	h	h	h	h	h	h	h	h	h	h	h	h	h	h	h	h	h	h	h	h	h	h	h	h	h	h	h	h	h	h	h	h	h	h	h	h	h	h	h
-	F2_07509	a	-	a	a	a	a	a	a	a	-	a	a	a	-	a	a	a	a	a	-	a	a	a	a	a	a	a	-	-	a	a	a	a	a	a	a	a	a	-	a	a	a	a	a	a	-	a	a
-	F2_07510	h	h	h	h	h	h	h	h	h	h	h	h	h	h	h	h	h	h	h	h	h	h	h	h	h	h	h	h	h	h	h	h	h	h	h	h	h	h	h	h	h	h	h	h	h	h	h	h
0.006352	F2_07511	-	-	h	h	h	h	h	h	h	-	h	h	h	-	h	h	-	-	h	-	h	-	h	h	h	-	h	-	-	h	-	h	h	h	-	b	b	b	-	b	b	-	b	-	b	-	-	b
0.004164	F2_07512	a	-	a	a	a	a	a	a	a	-	a	a	a	a	a	a	a	a	a	-	a	a	a	a	a	a	a	-	-	a	a	a	a	a	a	a	a	a	a	a	a	a	a	a	a	a	a	a
0.004809	F2_07513	b	-	b	b	b	b	b	b	b	b	b	b	b	b	b	b	b	b	b	-	b	b	b	b	b	-	b	b	b	b	b	b	b	b	b	b	b	b	b	b	b	b	b	b	b	b	b	b
0.004814	F2_07514	-	-	a	a	a	a	a	a	a	a	a	a	a	a	a	a	a	a	a	a	a	a	a	a	a	a	h	h	h	h	h	h	h	h	h	h	h	h	h	h	h	h	h	h	h	h	h	h
0.006433	F2_07515	h	-	h	h	h	h	h	h	h	-	h	h	h	-	h	h	h	h	h	-	h	h	h	h	h	-	h	-	-	h	h	h	h	h	h	h	h	h	h	h	h	h	h	h	h	h	h	h
0.007317	F2_07516	h	-	h	h	h	h	h	h	h	h	h	h	h	-	h	h	h	h	h	h	h	h	h	h	h	h	h	h	h	h	h	h	h	h	h	h	h	h	h	h	h	h	h	h	h	h	h	h
0.004622	F2_07517	h	-	h	h	h	h	h	h	h	-	h	h	h	-	h	h	h	h	h	h	h	h	h	h	h	-	h	h	h	h	h	h	h	h	h	h	h	h	h	h	h	h	h	h	h	h	h	h
-	F2_07519	b	-	b	b	b	b	b	b	b	-	b	b	b	-	b	b	b	b	b	b	b	b	b	b	b	b	b	b	b	b	b	b	b	b	b	b	b	b	b	b	b	b	b	b	b	b	b	b
0.006739	F2_07520	b	h	h	h	h	h	h	h	h	-	h	h	h	h	h	h	h	h	h	-	h	h	h	h	h	h	h	h	h	h	h	h	h	h	h	h	h	h	h	h	h	h	h	h	h	h	h	h
0.005723	F2_07521	-	-	a	a	a	a	a	a	a	-	a	a	a	-	a	a	a	a	a	a	a	a	a	a	a	a	a	a	-	a	a	a	a	a	a	a	a	a	a	a	a	a	a	a	a	a	a	a
0.007337	F2_07522	-	-	a	a	a	a	a	a	a	-	a	a	a	a	a	a	a	a	a	a	a	a	a	a	a	-	a	a	a	a	a	a	a	a	a	a	a	a	a	a	a	a	a	a	a	a	a	a
0.006675	F2_07523	b	-	b	b	b	b	b	b	b	b	b	b	b	b	b	b	b	b	b	b	b	b	b	b	b	b	b	b	b	b	b	b	b	b	b	b	b	b	b	b	b	b	b	b	b	b	b	b
0.005038	F2_07524	h	-	h	h	h	h	h	h	h	h	h	h	h	h	h	h	h	h	h	-	h	h	h	h	h	h	h	h	h	h	h	h	h	h	h	h	h	h	h	h	h	h	h	h	h	h	h	h
0.005494	F2_07525	a	-	a	a	a	a	a	a	a	a	a	a	a	a	a	a	a	a	a	a	a	a	a	a	a	-	a	a	a	a	a	a	a	a	a	a	a	a	a	a	a	a	a	a	a	a	a	a
0.005983	F2_07526	b	b	b	b	b	b	b	b	b	b	b	b	b	b	b	b	b	b	b	b	b	b	b	b	b	b	b	b	b	b	b	b	b	b	b	b	b	b	b	b	b	b	b	b	b	b	b	b
0.004374	F2_07527	h	-	h	h	h	h	h	h	h	h	h	h	h	h	h	h	h	h	h	-	h	h	a	a	a	a	a	a	a	a	a	a	a	a	a	a	a	a	a	a	a	a	a	a	a	a	a	a
-	F2_07528	h	h	h	h	h	h	h	h	h	-	h	h	h	h	h	h	h	h	h	h	h	h	h	h	h	h	h	h	h	h	h	h	h	h	h	h	h	h	h	h	h	h	h	h	h	h	h	h
0.005679	F2_07529	a	-	a	a	a	a	a	a	a	-	a	a	a	a	a	a	a	a	a	a	a	a	a	a	a	a	a	a	a	a	a	a	a	a	a	a	a	a	a	a	a	a	a	a	a	a	a	a
0.005454	F2_07530	h	-	b	b	b	b	b	b	b	b	b	b	b	b	b	b	b	b	b	b	b	b	b	b	b	b	b	b	b	b	b	b	b	b	b	b	b	b	b	b	b	b	b	b	b	b	b	b
0.005188	F2_07531	b	-	b	b	b	b	b	b	b	-	b	b	b	b	b	b	b	b	b	-	b	b	b	b	b	-	b	-	-	b	b	b	b	b	b	b	b	b	b	b	b	b	b	b	b	b	b	b
0.005117	F2_07532	a	a	a	a	a	a	a	a	a	-	a	a	a	a	a	a	a	a	a	a	a	a	a	a	a	a	a	a	a	a	a	a	a	a	a	a	a	a	a	a	a	a	a	a	a	a	a	a
0.006429	F2_07533	a	-	a	a	a	a	a	a	a	-	a	a	a	a	a	a	a	a	a	-	a	a	a	a	a	a	a	a	a	a	a	a	a	a	a	a	a	a	a	a	a	a	a	a	a	a	a	a
0.005198	F2_07534	h	-	h	h	h	h	h	h	h	-	h	h	h	-	h	h	h	h	h	-	h	-	h	h	h	-	h	-	-	h	h	h	h	h	h	h	h	h	h	h	h	h	h	h	h	h	h	h
0.004493	F2_07535	h	-	h	h	h	h	h	h	b	-	b	b	b	-	b	b	b	b	b	-	b	b	b	b	b	-	b	-	-	b	b	b	b	b	b	b	b	b	b	b	b	b	b	b	b	b	b	b
0.004995	F2_07536	h	-	h	h	h	h	h	h	h	h	h	h	h	h	h	h	h	h	h	h	h	h	h	h	h	h	h	h	h	h	h	h	h	h	h	h	h	h	h	h	h	h	h	h	h	h	h	h
0.006834	F2_07537	h	h	h	h	h	h	h	b	b	b	b	b	b	b	b	b	b	b	b	-	b	b	b	b	b	-	b	b	b	b	b	b	b	b	b	b	b	b	b	b	b	b	b	b	b	b	b	b
0.004389	F2_07538	h	h	h	h	h	h	h	h	h	h	h	h	h	h	h	h	h	h	h	h	h	h	h	h	h	h	h	h	h	h	h	h	h	h	h	h	h	h	h	h	h	h	h	h	h	h	h	h
0.005318	F2_07539	a	-	a	a	a	a	a	a	a	-	a	a	a	-	a	a	a	-	a	-	a	-	a	a	a	-	a	-	-	a	a	a	a	a	-	a	a	a	-	a	a	a	a	a	a	-	a	a
0.004332	F2_07540	h	-	h	h	h	h	h	h	h	-	h	h	h	h	h	h	h	h	h	h	h	h	h	h	h	h	h	h	h	h	h	h	h	h	h	h	h	h	h	h	h	h	h	h	h	h	h	h
0.004694	F2_07541	b	-	b	b	b	b	b	b	b	-	b	b	-	-	b	b	-	-	b	-	b	b	b	b	-	-	b	-	-	-	-	b	b	b	b	b	b	b	b	b	b	-	b	b	-	-	b	b
0.006071	F2_07542	a	a	a	a	a	a	a	a	a	-	a	a	a	a	a	a	a	-	a	-	a	a	a	a	a	a	a	-	-	a	a	a	a	a	a	a	a	a	a	a	a	a	a	a	a	-	a	a
0.007396	F2_07543	a	-	a	a	a	a	a	a	a	-	a	a	a	a	a	a	a	a	a	-	a	a	a	a	a	a	a	-	-	a	a	a	a	a	a	a	a	a	a	a	a	a	a	a	a	a	a	a
0.004397	F2_07544	a	a	a	a	a	a	a	a	a	a	a	a	a	a	a	a	a	a	a	a	a	a	a	a	a	a	a	a	a	a	a	a	h	h	h	h	h	h	h	h	h	h	h	h	h	h	h	h
0.005751	F2_07545	a	a	a	a	a	a	a	a	a	-	a	a	a	a	a	a	a	a	a	a	a	a	a	a	a	a	a	-	-	a	a	a	a	a	-	a	a	a	a	a	a	a	a	a	a	a	a	a
0.003779	F2_07546	b	-	b	b	b	b	b	b	b	-	b	b	b	-	b	b	b	b	b	-	b	b	b	b	b	-	b	b	b	b	b	b	b	b	b	b	b	b	b	b	b	b	b	b	b	b	b	b
0.005066	F2_07547	h	-	h	h	h	h	h	h	h	-	h	h	h	-	h	h	h	h	h	-	h	h	h	h	h	-	h	-	-	h	h	h	b	b	b	b	b	b	b	b	b	b	b	b	b	b	b	b
0.005116	F2_07548	h	-	h	h	h	h	h	h	h	h	h	h	h	h	h	h	h	h	h	-	h	-	h	h	h	-	h	h	h	h	h	h	h	h	h	h	h	h	h	h	h	h	h	h	h	h	h	h
0.005848	F2_07549	h	h	h	h	h	h	h	h	h	h	h	h	h	h	h	h	h	h	h	h	h	h	h	h	h	h	h	h	h	h	h	-	h	h	h	h	h	h	h	h	h	h	h	h	h	h	h	h
0.006603	F2_07550	-	a	a	a	a	a	a	a	a	a	a	a	a	a	a	a	a	a	a	a	a	a	a	a	a	a	a	a	a	a	a	a	a	a	a	a	a	a	a	a	a	a	a	a	a	a	a	a
0.0057	F2_07551	-	a	a	a	a	a	a	a	a	a	a	a	a	a	a	a	a	a	a	a	a	a	a	a	a	a	a	a	a	a	a	a	a	a	a	a	a	a	a	a	a	a	a	a	a	a	a	a
0.005344	F2_07552	b	b	b	b	b	b	b	b	b	b	b	b	b	b	b	b	b	b	b	b	b	b	b	b	b	b	b	b	b	b	b	b	b	b	b	b	b	b	b	b	b	b	b	b	b	b	b	b
0.004488	F2_07553	h	h	h	h	h	h	h	h	h	h	h	h	h	h	h	h	h	h	h	h	h	h	h	h	h	h	h	h	h	h	h	h	h	h	h	h	h	h	h	h	h	h	h	h	h	h	h	h
0.005138	F2_07554	-	a	a	a	a	a	a	a	a	a	a	a	a	a	a	a	a	a	a	a	a	a	a	a	a	a	a	a	a	a	a	a	a	a	a	a	a	a	a	a	a	a	a	a	a	a	h	h
0.012812	F2_07555	b	b	b	b	b	b	b	b	b	b	b	b	b	b	b	b	b	b	b	-	b	b	b	b	b	b	b	b	b	b	b	b	b	-	b	b	b	b	b	b	b	b	b	b	-	b	b	b
0.005298	F2_07556	h	h	h	-	-	h	h	h	h	h	h	h	h	h	h	h	h	h	h	h	-	h	h	h	h	h	h	h	h	h	h	h	h	-	h	-	h	-	h	h	h	h	h	h	-	h	h	h
0.004737	F2_07557	b	h	h	h	h	h	h	h	h	h	h	h	h	h	h	h	h	h	h	h	h	h	h	a	a	a	a	a	a	a	a	a	a	a	a	a	a	a	a	a	a	a	a	a	a	a	a	a
0.006236	F2_07558	h	h	h	h	h	h	h	h	h	h	h	h	h	h	h	h	h	h	h	h	h	a	a	a	a	a	a	a	a	a	a	-	a	a	a	a	a	a	a	a	a	a	a	a	a	a	a	a
0.005431	F2_07559	-	a	a	a	a	a	a	a	a	a	a	a	a	a	a	a	a	a	a	a	a	a	a	a	a	a	a	a	a	a	a	-	a	a	a	a	a	a	a	a	a	a	a	a	a	a	a	a
0.00635	F2_07560	h	h	h	h	h	h	h	h	h	h	h	h	h	h	h	h	h	h	h	h	h	h	h	h	h	h	h	h	h	h	h	h	h	h	h	-	h	-	h	h	h	h	h	h	h	h	h	h
0.005876	F2_07561	h	h	h	h	h	h	h	h	h	h	h	h	h	h	h	h	h	h	h	h	h	h	h	h	h	h	h	h	h	h	h	h	h	h	h	h	h	h	h	h	h	h	h	h	h	h	h	h
0.005198	F2_07563	a	a	a	a	a	a	a	a	a	a	a	a	a	a	a	a	a	a	a	a	-	a	a	a	a	a	a	a	a	a	a	-	a	a	a	-	a	-	a	a	a	a	a	a	a	a	a	a
0.007031	F2_07564	h	h	h	h	h	h	h	h	h	h	h	h	h	h	h	h	h	h	h	h	h	h	h	h	h	h	h	h	h	h	h	h	h	h	h	h	h	h	h	h	h	h	h	h	h	h	h	h
0.006173	F2_07565	h	h	h	h	h	h	a	a	a	a	a	a	a	a	a	a	a	a	a	a	a	a	a	a	a	a	a	a	a	a	a	a	a	a	a	a	a	a	a	a	a	a	a	a	a	a	a	a
0.00791	F2_07566	a	a	a	a	a	a	a	a	a	a	a	a	a	a	a	a	a	a	a	a	a	a	a	a	a	a	a	a	a	a	a	a	a	a	a	a	a	a	a	a	a	a	a	a	a	a	a	a
0.00531	F2_07567	b	b	b	b	b	b	b	b	b	b	b	b	b	b	b	b	b	b	b	b	-	b	b	b	b	b	b	b	b	b	b	b	b	b	b	b	b	b	b	b	b	b	b	b	b	b	b	b
0.00603	F2_07568	b	h	h	h	h	h	h	h	h	h	h	h	h	h	h	h	h	h	h	h	h	h	h	h	h	h	h	h	h	h	h	h	h	h	h	h	h	h	h	h	h	h	h	h	h	h	h	h
0.00619	F2_07569	h	h	h	h	h	h	h	h	h	h	h	h	h	h	h	h	h	h	h	h	h	h	h	h	h	h	h	h	h	h	h	h	h	h	h	h	h	h	h	h	h	h	h	h	h	h	h	h
0.007303	F2_07570	h	h	h	-	h	h	h	b	b	b	b	b	b	b	b	b	b	b	b	b	b	b	b	b	b	b	b	b	b	b	b	b	b	b	b	b	b	b	b	b	b	b	b	b	b	b	b	b
0.00643	F2_07571	h	h	h	h	h	h	h	h	h	h	h	h	h	h	h	h	h	h	h	h	h	h	h	h	h	h	h	h	h	h	h	h	h	h	h	h	h	h	h	h	h	h	h	h	h	h	h	h
0.004897	F2_07572	h	h	h	h	h	h	h	h	h	h	h	h	h	h	h	h	h	h	h	h	h	h	h	h	h	h	h	h	h	h	h	h	h	h	h	h	h	h	h	h	h	h	h	h	h	h	h	h
0.006754	F2_07573	b	b	b	b	b	b	b	b	b	b	b	b	b	b	b	b	b	b	b	b	b	b	b	b	b	b	b	b	b	b	b	b	b	-	b	b	b	b	b	b	b	b	b	b	b	b	b	b
0.006761	F2_07574	b	h	h	h	h	h	h	h	h	h	h	h	h	h	h	h	h	h	h	h	h	h	h	h	h	h	h	h	h	h	h	h	h	h	h	h	h	h	h	h	h	h	h	h	h	h	h	h
0.006106	F2_07575	h	h	h	h	h	h	h	h	h	h	h	h	h	h	h	h	h	h	h	h	h	h	h	h	h	h	h	h	h	h	h	h	h	-	a	a	a	a	a	a	a	a	a	a	a	a	a	a
-	F2_07576	h	h	h	-	h	h	h	h	h	h	h	h	h	h	h	h	h	h	h	h	h	h	h	h	h	h	h	h	h	h	h	h	h	h	h	h	h	h	h	h	h	h	h	h	h	h	h	h
0.005018	F2_07577	-	a	a	a	a	a	a	a	a	a	a	a	a	a	a	a	a	a	a	a	a	a	a	a	a	a	a	a	a	a	a	a	a	-	a	a	a	a	a	a	a	a	a	a	a	a	a	a
0.004552	F2_07578	b	h	h	-	h	h	h	h	h	h	h	h	h	h	h	h	h	h	h	h	-	h	h	h	h	h	h	h	h	h	h	h	h	h	h	h	h	h	h	h	h	h	h	h	h	h	h	h
0.006807	F2_07579	h	h	h	-	h	h	h	h	h	h	h	h	h	h	h	h	h	h	h	a	a	a	a	a	a	a	a	a	a	a	a	a	a	a	a	a	a	a	a	a	a	a	a	a	a	a	a	a
0.005403	F2_07580	h	h	h	-	h	h	h	h	h	h	h	h	h	h	h	h	h	h	h	h	h	h	h	h	h	h	h	h	h	h	h	h	h	-	h	h	h	h	h	h	h	h	h	h	h	h	h	h
0.005817	F2_07581	-	a	a	-	a	a	a	a	a	a	a	a	a	a	a	a	a	a	a	a	-	a	a	a	a	a	a	a	a	a	a	a	a	a	a	a	a	a	a	a	a	a	a	a	a	a	a	a
-	F2_07582	h	h	h	h	h	h	h	h	h	h	h	h	h	h	h	h	h	h	h	h	h	h	h	h	h	h	h	h	h	h	h	h	h	h	h	h	h	h	h	h	h	h	h	h	h	h	h	h
-	F2_07583	a	a	a	-	a	a	a	a	a	a	a	a	a	a	a	a	a	a	a	a	a	a	a	a	a	a	a	a	a	a	a	a	a	a	a	a	a	a	a	a	a	a	a	a	a	a	a	a
-	F2_07584	h	h	h	h	h	h	h	h	h	h	h	h	h	h	h	h	h	h	h	h	h	h	h	h	h	h	h	h	h	h	h	h	h	-	h	h	h	-	h	h	h	h	h	h	h	h	h	h
-	F2_07585	h	h	h	-	-	a	a	a	a	a	a	a	a	a	a	a	a	a	a	a	a	a	a	a	a	a	a	a	a	a	a	-	a	-	a	-	a	-	a	a	a	a	a	a	a	a	a	a
0.004823	F2_07586	h	h	h	h	h	h	b	b	b	b	b	b	b	b	b	b	b	b	b	b	-	b	b	b	b	b	b	b	b	b	b	b	b	b	b	b	b	b	b	b	b	b	b	b	b	b	b	b
0.006653	F2_07587	a	a	a	a	a	a	a	a	a	a	a	a	a	a	a	a	a	a	a	a	a	a	a	a	a	a	a	a	a	a	a	a	a	a	a	a	a	a	a	a	a	a	a	a	a	a	a	a
0.005255	F2_07588	b	b	b	b	b	b	b	b	b	b	b	b	b	b	b	b	b	b	b	b	b	b	b	b	b	b	b	b	b	b	b	b	b	b	b	b	b	b	b	b	b	b	b	b	b	b	b	b
0.004746	F2_07589	a	a	a	a	a	a	a	a	a	a	a	a	a	a	a	a	a	a	a	a	a	a	a	a	a	a	a	a	a	a	a	a	a	a	a	a	a	a	a	a	a	a	a	a	a	a	a	a
0.005852	F2_07590	a	a	a	a	a	a	a	a	a	a	a	a	a	a	a	a	a	a	a	a	a	a	a	a	a	a	a	a	a	a	a	a	a	a	a	a	a	a	a	a	a	a	a	a	a	a	a	a
0.006081	F2_07591	a	a	a	-	a	a	a	a	a	a	a	a	a	a	a	a	a	a	a	a	a	a	a	a	a	a	a	a	a	a	a	a	a	a	a	a	a	a	h	h	h	h	h	h	h	h	h	h
0.005807	F2_07592	h	h	h	-	h	h	h	h	h	h	h	h	h	h	h	h	h	h	h	h	h	h	h	h	h	h	h	h	h	h	h	h	h	h	h	h	h	h	h	h	h	h	h	h	h	h	h	h
0.005301	F2_07593	b	b	b	b	b	b	b	b	b	b	b	b	b	b	b	b	b	b	b	b	b	b	b	b	b	b	b	b	b	b	b	b	b	b	b	b	b	b	b	b	b	b	b	b	b	b	b	b
0.006067	F2_07594	h	h	h	h	h	h	h	h	h	h	h	h	h	h	h	h	h	h	h	h	h	h	h	h	h	a	a	a	a	a	a	a	a	a	a	a	a	a	a	a	a	a	a	a	a	a	a	a
0.00435	F2_07595	h	h	h	h	h	h	h	h	h	h	h	h	h	h	h	h	h	h	h	h	h	h	h	h	h	h	h	h	h	h	h	h	h	h	h	h	h	h	h	h	h	h	h	h	h	h	h	h
0.005661	F2_07596	h	h	h	h	h	h	h	h	h	h	h	h	h	h	h	h	h	h	h	h	h	h	h	h	h	h	h	h	h	h	h	h	h	-	h	h	h	-	h	h	h	h	h	a	a	a	a	a
0.006655	F2_07597	h	h	h	h	h	h	h	h	h	h	h	h	h	h	h	h	h	h	h	h	h	h	h	h	h	h	h	h	h	h	h	h	h	h	h	h	h	h	h	h	h	h	h	h	h	h	h	h
0.004732	F2_07598	a	a	a	a	a	a	a	a	a	a	a	a	a	a	a	a	a	a	a	a	a	a	a	a	a	a	a	a	a	a	a	a	a	a	a	a	a	a	a	a	a	a	a	a	a	a	a	a
0.004957	F2_07599	b	b	b	b	b	b	b	h	h	h	h	h	h	h	h	h	h	h	h	h	h	h	h	h	h	h	h	h	h	h	h	h	h	h	h	h	h	h	h	h	h	h	h	h	h	h	h	h
0.00453	F2_07600	h	h	h	h	h	h	h	h	h	h	h	h	h	h	h	h	h	h	h	h	h	h	h	h	h	h	h	h	h	h	h	h	h	h	h	h	h	h	h	h	h	h	h	h	h	h	h	h
0.006642	F2_07602	h	h	h	h	h	h	h	h	h	h	h	h	h	h	h	h	h	h	h	h	h	h	h	h	h	h	h	h	h	h	h	h	h	h	h	h	h	h	h	h	h	h	h	h	h	h	h	h
0.004275	F2_07603	h	h	h	h	h	h	h	h	h	h	h	h	h	h	h	h	h	h	h	h	h	h	h	h	h	h	h	h	h	h	h	h	h	h	b	b	b	b	b	b	b	b	b	b	b	b	b	b
-	F2_07604	a	a	a	a	a	a	a	a	a	a	a	a	a	a	a	a	a	a	a	a	a	a	a	a	a	a	a	a	a	a	a	a	a	a	a	a	a	a	a	a	a	a	a	a	a	a	a	a
0.016204	F2_07605	b	b	b	b	b	b	b	b	b	b	b	b	b	b	b	b	b	b	b	b	b	b	b	b	b	b	b	b	b	b	b	b	b	b	b	b	b	b	b	b	b	b	b	b	b	b	b	b
0.005605	F2_07606	b	-	h	h	h	h	h	h	h	h	h	h	h	h	h	h	h	h	h	h	h	h	h	h	h	h	h	-	-	h	h	h	h	h	h	h	h	h	h	h	h	h	h	h	h	h	h	h
0.00515	F2_07607	h	h	h	h	h	h	h	h	h	h	h	h	h	h	h	h	h	h	h	h	h	h	h	h	h	h	h	h	h	h	h	h	h	h	h	h	h	h	h	h	h	h	h	h	h	h	h	h
0.006318	F2_07608	h	h	h	h	h	h	h	h	h	h	h	h	h	h	h	h	h	h	h	h	h	h	h	h	h	h	h	h	h	h	h	h	h	h	h	h	h	h	h	h	h	h	h	h	h	h	h	h
0.007472	F2_07609	b	b	b	b	b	b	b	b	b	b	b	b	b	b	b	b	b	b	b	b	b	b	b	b	b	b	b	b	b	b	b	b	b	b	b	b	b	b	b	b	b	b	b	b	b	b	b	b
0.004793	F2_07610	b	b	b	b	b	b	b	b	b	b	b	b	b	b	b	b	b	b	b	b	b	b	b	b	b	b	b	b	b	b	b	b	b	b	b	b	b	b	b	b	b	b	h	h	h	h	h	h
0.005989	F2_07611	h	h	h	h	h	h	h	h	h	h	h	h	h	h	h	h	h	h	h	h	h	h	h	h	h	h	h	h	h	h	h	h	h	h	h	h	h	h	h	h	h	h	h	h	h	h	h	h
0.005897	F2_07612	b	b	b	b	b	b	b	b	b	b	b	b	b	b	b	b	b	b	b	b	b	b	b	b	b	b	b	b	b	b	b	b	b	b	b	b	b	b	b	b	b	b	b	b	b	b	b	b
0.00464	F2_07613	a	h	h	h	h	h	h	h	h	h	h	h	h	h	h	h	h	h	h	h	h	h	h	h	h	h	h	h	h	h	h	h	h	h	h	h	h	h	h	h	h	h	h	h	h	h	h	h
0.007099	F2_07614	a	a	a	a	a	a	a	a	a	a	a	a	a	a	a	a	a	a	a	a	a	a	a	a	a	a	a	a	a	a	a	a	a	a	a	a	a	a	a	a	a	a	a	a	a	a	a	a
0.006605	F2_07615	h	h	h	h	h	h	h	h	h	h	h	h	h	h	h	h	h	h	h	h	h	h	h	h	h	h	h	h	h	h	h	h	h	h	h	h	h	h	h	h	h	h	h	b	b	b	b	b
0.007995	F2_07616	a	a	a	a	a	a	a	a	a	a	a	a	a	a	a	a	a	a	a	a	a	a	a	a	a	a	a	a	a	a	a	a	a	a	a	a	a	a	a	a	a	a	a	a	a	a	a	a
0.006028	F2_07617	b	b	b	b	b	b	b	b	b	b	b	b	b	b	b	b	b	b	b	b	b	b	b	b	b	b	b	b	b	b	b	b	h	h	h	h	h	h	h	h	h	h	h	h	h	h	h	h
0.005584	F2_07618	b	b	b	b	b	b	b	b	b	b	b	b	b	b	b	b	b	b	b	b	b	b	b	b	b	b	b	b	b	b	b	b	b	b	b	b	b	b	b	b	b	b	b	b	b	b	b	b
0.005777	F2_07619	h	h	h	h	h	h	h	h	h	h	h	h	h	h	h	h	h	h	h	h	h	h	h	h	h	h	h	h	h	h	h	h	h	h	h	h	h	h	h	h	h	h	h	a	a	a	a	a
0.00575	F2_07620	a	a	a	a	a	a	a	a	a	a	a	a	a	a	a	a	a	a	a	a	a	a	a	a	a	a	a	a	a	a	a	a	a	a	a	a	a	a	a	a	a	a	a	a	a	a	a	a
-	F2_07621	h	h	h	h	h	h	h	h	h	h	h	h	h	h	h	h	h	h	h	h	h	h	h	h	h	h	h	h	h	h	h	h	h	h	h	h	h	h	h	h	h	h	h	h	h	h	h	h
0.007071	F2_07622	b	h	h	h	h	h	h	h	h	h	h	h	b	b	b	b	b	b	b	b	b	b	b	b	b	b	b	-	-	b	b	b	b	b	b	b	b	b	b	b	b	b	b	b	b	b	b	b
0.004845	F2_07623	h	h	h	h	h	h	h	h	h	h	h	h	h	h	h	h	h	h	h	h	h	h	h	h	h	h	h	h	h	h	h	h	h	h	h	h	h	h	h	h	h	h	h	h	h	h	h	h
0.004929	F2_07624	h	h	h	h	h	h	h	h	h	h	h	h	h	h	h	h	h	h	h	h	h	h	h	h	h	h	h	h	h	h	h	h	h	h	h	h	h	h	h	h	h	h	h	h	h	h	h	h
0.005153	F2_07625	a	a	a	a	a	a	a	a	a	a	a	a	a	a	a	h	h	h	h	h	h	h	h	h	h	h	h	h	h	h	h	h	h	h	h	h	h	h	h	h	h	h	h	h	h	h	h	h
0.006278	F2_07626	h	h	h	h	h	h	h	h	h	h	a	a	a	a	a	a	a	a	a	a	a	a	a	a	a	a	a	a	a	a	a	a	a	a	a	a	a	a	a	a	a	a	a	a	a	a	a	a
0.004705	F2_07627	h	h	h	h	h	h	h	h	h	h	h	h	h	h	h	h	h	h	h	h	h	h	h	h	h	h	h	h	h	h	h	h	h	h	h	h	h	h	h	h	h	h	h	h	h	h	h	h
0.004947	F2_07628	h	h	h	h	h	h	h	h	h	h	h	h	h	h	h	h	h	h	h	h	h	h	h	h	h	h	h	h	h	h	h	h	h	h	h	h	h	h	h	h	h	h	h	h	h	h	h	h
[truncated: 3,039 more columns]

## Sheet: Data2. Association Window
Supplemental data 2. Association Window. Single nucleotide polymorphisms (SNPs) in a 200 SNP window surrounding the SNP showing the highest association with pharyngeal morphotype in H. minckleyi. The chromosomal position (POS), reference (REF) as well as the alternative (REF) allele scored for H. minckleyi and H. cyanoguttatus individuals are shown. Reference alleles are scored as 0 and alternati…
#CHROM	POS	REF	ALT	TB_3280	TB_3275	TB_3276	TB_3274	TB_3273	TB_3272	TB_3178	TB_3175	TB_3172	TB_3171	TB_3168	TB_3166	TB_3165	TB_3164	TB_3162	TB_3154	minck_2356	minck_3674	minck_2355	minck_2358	minck_3675	minck_3569	minck_2343	JS_3652	JS_3431	TB_3266	cyano_2474	cyano_3135	minck_3359	JS_3683	JS_3660	JS_3426	JS_3655	minck_3373	JS_3646	minck_3374	cyano_3113	cyano_3107	JS_3643	minck_2354	cyano_2478	cyano_2479	JS_3647	cyano_2477	cyano_3115	minck_3528
Morph				M	M	P	M	M	M	P	P	P	P	M	P	P	P	P	M	NA_LosGatos	P_MojEste	Los Gatos	NA_Los Gatos	P	M	NA_LosGatos	P	P	M	Cyan	Cyan	NA_TioCandido	P	M	P	M	P_TioCandido	M	P	Cyan	Cyan	M	NA_LosGatos	Cyan	Cyan	M	Cyan	Cyan	P
11	16190036	C	T	0|0	0|1	0|0	0|1	0|1	0|0	0|0	0|1	0|0	0|1	0|0	0|1	1|1	0|0	0|0	0|0	0|0	0|0	0|0	0|0	0|1	0|0	0|0	0|0	0|0	0|0	0|0	0|0	0|0	0|0	0|0	0|0	0|0	0|0	0|0	0|0	0|0	0|0	0|0	.|.	0|0	.|.	0|0	.|.	.|.	0|1
11	16191575	A	G	0|1	.|.	0|1	0|1	0|1	0|1	0|0	0|1	0|0	0|1	0|0	0|1	1|1	0|0	0|1	0|1	0|0	0|0	0|0	.|.	0|1	0|0	0|0	1|1	1|1	0|0	0|0	0|0	0|0	0|1	0|1	0|1	0|1	0|0	1|1	0|0	0|0	0|0	1|1	0|0	.|.	0|0	.|.	0|0	.|.	0|1
11	16200308	G	T	0|1	0|0	0|0	0|0	0|0	0|1	0|1	0|0	0|0	0|1	0|0	0|1	0|0	0|0	0|0	0|0	0|0	0|0	0|0	0|0	0|0	0|0	0|0	1|1	1|1	0|0	0|0	0|0	.|.	0|1	0|0	0|1	0|1	0|0	0|1	0|0	0|0	0|0	0|1	0|0	0|0	0|0	0|1	0|0	.|.	0|0
11	16203597	T	A	0|0	0|0	0|0	0|0	0|0	0|0	0|0	0|0	0|0	0|0	0|0	0|0	0|0	0|0	0|0	0|0	.|.	0|0	.|.	.|.	0|0	0|0	.|.	0|0	0|0	0|0	0|0	0|1	0|0	0|0	0|0	0|0	0|1	0|0	0|0	0|0	0|1	.|.	0|0	.|.	.|.	0|0	0|0	0|0	.|.	0|0
11	16205247	G	A	0|0	0|0	0|1	0|0	0|0	.|.	0|0	0|0	1|1	0|0	0|0	0|0	0|0	.|.	0|0	0|0	0|0	0|0	0|0	0|0	0|0	0|0	0|0	0|0	0|0	0|1	0|0	0|0	0|0	0|0	0|0	0|1	0|0	0|1	0|0	0|0	0|0	0|0	0|0	.|.	0|0	0|0	0|1	0|0	.|.	0|0
11	16213100	C	A	0|1	0|1	0|0	0|1	1|1	0|1	1|1	0|1	0|0	1|1	0|1	1|1	0|1	0|0	0|1	0|1	0|0	0|0	0|0	0|0	0|0	0|0	0|0	0|0	0|0	0|0	0|0	0|0	0|0	0|0	0|1	0|0	0|0	0|0	1|1	0|0	0|0	0|0	1|1	0|0	0|0	0|0	.|.	0|0	.|.	0|1
11	16213174	C	T	0|1	0|1	0|0	0|1	0|0	0|0	0|0	0|0	0|0	0|0	0|1	0|0	0|0	0|0	0|0	0|0	.|.	0|1	0|0	0|0	0|0	0|1	0|0	1|1	1|1	0|1	0|0	0|0	.|.	0|1	0|0	0|1	0|1	0|1	0|0	0|0	0|0	.|.	0|0	0|0	.|.	0|0	0|0	0|0	.|.	0|0
11	16214710	G	A	0|0	0|0	0|0	0|0	0|0	.|.	0|0	0|0	0|0	0|0	0|0	0|0	0|0	0|0	0|0	0|0	0|0	0|0	0|0	0|0	0|0	0|0	0|0	1|1	1|1	0|0	0|0	0|0	0|0	0|1	0|0	0|1	0|1	0|0	0|0	0|0	0|0	0|0	0|0	0|0	0|0	0|0	0|0	0|0	0|0	0|0
11	16219215	G	A	0|1	.|.	0|0	1|1	1|1	0|0	0|1	0|1	0|0	0|1	1|1	0|1	0|1	0|0	0|1	0|1	.|.	0|0	0|0	0|0	0|0	0|1	0|0	1|1	0|1	0|1	0|0	0|0	1|1	0|0	0|1	0|1	0|1	0|1	0|1	0|0	0|0	.|.	0|1	0|0	0|0	0|0	0|0	.|.	0|0	0|1
11	16221165	T	A	0|1	1|1	0|0	1|1	1|1	0|0	0|1	0|1	0|0	0|1	1|1	0|1	0|1	.|.	0|1	0|1	0|0	0|1	0|0	0|0	0|0	0|1	.|.	1|1	.|.	0|1	0|0	0|0	1|1	1|1	0|1	0|1	0|1	0|1	0|1	0|1	0|0	.|.	0|1	.|.	.|.	.|.	0|0	0|0	0|0	0|1
11	16226452	A	C	1|1	1|1	1|1	1|1	1|1	1|1	1|1	1|1	1|1	1|1	1|1	1|1	1|1	1|1	1|1	1|1	0|1	1|1	.|.	0|0	1|1	1|1	.|.	1|1	1|1	1|1	.|.	0|1	1|1	1|1	1|1	1|1	0|1	1|1	1|1	1|1	0|1	0|1	1|1	.|.	.|.	.|.	.|.	.|.	1|1	1|1
11	16226528	T	A	1|1	.|.	1|1	1|1	1|1	1|1	1|1	1|1	1|1	1|1	1|1	1|1	1|1	1|1	1|1	1|1	0|1	1|1	.|.	0|0	1|1	1|1	.|.	1|1	1|1	1|1	.|.	0|1	1|1	1|1	1|1	1|1	0|1	1|1	1|1	1|1	0|1	0|1	1|1	.|.	.|.	.|.	1|1	.|.	1|1	.|.
11	16226547	T	G	1|1	.|.	1|1	1|1	1|1	1|1	1|1	1|1	1|1	1|1	1|1	1|1	1|1	1|1	1|1	1|1	0|1	1|1	.|.	0|0	1|1	1|1	.|.	1|1	1|1	1|1	.|.	0|1	1|1	1|1	1|1	1|1	0|1	1|1	1|1	1|1	0|1	0|1	1|1	.|.	.|.	.|.	1|1	0|0	1|1	1|1
11	16226718	A	G	1|1	1|1	1|1	1|1	1|1	1|1	1|1	1|1	1|1	1|1	1|1	1|1	1|1	1|1	1|1	1|1	0|1	.|.	.|.	.|.	1|1	1|1	.|.	1|1	1|1	1|1	.|.	0|1	1|1	1|1	1|1	1|1	0|1	1|1	1|1	1|1	0|1	0|1	1|1	0|1	.|.	0|0	1|1	0|1	.|.	1|1
11	16227044	G	A	0|1	.|.	0|1	0|1	0|1	0|1	0|1	.|.	0|1	.|.	0|1	.|.	0|1	0|1	0|1	0|1	0|0	0|1	.|.	0|0	0|1	0|1	0|0	0|0	0|1	0|1	0|0	0|0	0|1	0|0	0|1	0|1	0|1	0|1	0|1	0|1	0|0	0|0	0|0	0|0	0|0	0|0	0|1	0|0	0|0	0|1
11	16227116	T	A	0|0	0|0	0|0	0|0	0|0	0|0	0|0	0|0	0|0	0|0	0|0	0|0	0|0	0|0	0|0	0|0	0|1	0|0	.|.	0|1	0|0	0|0	0|1	0|0	0|0	0|0	0|0	0|1	0|0	0|0	0|0	0|0	0|1	0|0	0|0	0|0	0|1	0|0	0|0	.|.	0|0	0|0	0|0	0|0	0|0	0|0
11	16227522	C	T	1|1	1|1	1|1	1|1	1|1	1|1	1|1	1|1	1|1	1|1	1|1	1|1	1|1	1|1	1|1	1|1	0|1	1|1	.|.	.|.	1|1	1|1	.|.	1|1	1|1	1|1	1|1	0|1	1|1	1|1	1|1	1|1	0|1	1|1	1|1	1|1	0|1	0|1	1|1	.|.	1|1	1|1	1|1	1|1	.|.	1|1
11	16227937	T	G	0|0	0|0	0|0	0|0	0|0	0|0	0|0	0|0	0|0	0|0	0|0	0|0	0|0	0|0	0|0	0|0	0|1	0|0	.|.	0|1	0|0	0|0	.|.	0|0	0|0	0|0	0|0	0|1	0|0	0|0	0|0	0|0	0|1	0|0	0|0	0|0	0|1	0|0	0|0	.|.	0|0	0|0	0|0	.|.	0|0	0|0
11	16227981	G	C	0|0	0|0	0|0	0|0	0|0	0|0	0|0	0|0	0|0	0|0	0|0	0|0	0|0	0|0	0|0	0|0	0|1	0|0	.|.	0|1	0|0	0|0	0|1	0|0	0|0	0|0	.|.	0|1	0|0	0|0	0|0	0|0	0|1	0|0	0|0	0|0	0|1	0|0	0|0	.|.	.|.	1|1	0|0	.|.	0|0	0|0
11	16228056	G	A	0|0	0|0	0|0	0|0	0|0	0|0	0|0	0|0	0|0	0|0	0|0	0|0	0|0	0|0	0|0	0|0	.|.	0|0	.|.	0|1	0|0	0|0	0|1	0|0	0|0	0|0	.|.	0|1	0|0	0|0	0|0	0|0	0|1	0|0	0|0	0|0	0|1	0|0	0|0	.|.	0|0	0|0	0|0	0|0	0|0	0|0
11	16228708	T	G	0|0	0|0	0|0	0|0	0|0	0|0	0|0	0|0	0|0	0|0	0|0	0|0	0|0	0|0	0|0	0|0	0|1	0|0	.|.	0|1	0|0	0|0	0|1	0|0	0|0	0|0	.|.	0|1	0|0	0|0	0|0	0|0	0|1	0|0	0|0	0|0	0|1	0|0	0|0	.|.	.|.	.|.	0|0	.|.	.|.	0|0
11	16228786	A	G	1|1	1|1	1|1	1|1	1|1	1|1	1|1	1|1	1|1	1|1	1|1	1|1	1|1	1|1	1|1	1|1	0|1	1|1	.|.	0|1	1|1	1|1	0|1	1|1	1|1	1|1	1|1	.|.	1|1	1|1	1|1	1|1	1|1	1|1	1|1	1|1	0|1	0|0	1|1	1|1	1|1	1|1	1|1	1|1	.|.	.|.
11	16229145	C	A	0|0	0|0	0|0	0|0	0|0	0|0	0|0	0|0	0|0	0|0	0|0	0|0	0|0	0|0	0|0	0|0	0|1	0|0	.|.	0|1	0|0	0|0	0|1	0|0	0|0	0|0	1|1	0|1	0|0	0|0	0|0	0|0	0|1	0|0	0|0	0|0	0|1	0|0	0|0	.|.	.|.	.|.	0|0	1|1	.|.	0|0
11	16229151	A	G	0|0	0|0	0|0	0|0	0|0	0|0	0|0	0|0	0|0	0|0	0|0	0|0	0|0	0|0	0|0	0|0	0|1	0|0	.|.	0|1	0|0	0|0	0|1	0|0	0|0	0|0	1|1	0|1	0|0	0|0	0|0	0|0	0|1	0|0	0|0	0|0	0|1	0|0	0|0	.|.	.|.	.|.	0|0	1|1	.|.	0|0
11	16229340	A	G	0|0	.|.	0|0	0|0	0|0	0|0	0|0	0|0	0|0	0|0	0|0	0|0	0|0	0|0	0|0	0|0	0|1	0|0	1|1	0|1	0|0	0|0	0|1	0|0	0|0	0|0	1|1	0|1	0|0	0|0	0|0	0|0	0|1	0|0	0|0	0|0	0|1	0|0	0|0	.|.	.|.	.|.	0|0	.|.	0|0	0|0
11	16229830	G	T	0|0	0|0	0|0	0|0	0|0	0|0	0|0	0|0	0|0	0|0	0|0	0|0	0|0	0|0	0|0	0|0	0|0	0|0	0|0	0|0	0|0	0|1	0|0	0|0	0|0	0|0	0|0	0|0	0|1	0|1	0|0	0|0	0|0	0|1	0|0	0|0	0|0	.|.	0|0	0|0	0|0	0|0	0|0	0|0	0|0	0|1
11	16229932	T	C	0|0	0|1	0|0	0|1	1|1	0|0	0|1	0|1	0|0	0|1	0|1	0|1	0|1	0|0	0|1	0|1	0|0	0|1	0|0	0|0	0|0	0|0	0|0	0|0	0|0	0|0	0|0	.|.	0|0	0|0	0|1	0|0	0|0	0|0	0|1	0|1	0|0	0|0	0|1	0|0	0|0	0|0	0|0	0|0	0|0	0|1
11	16233256	C	T	0|1	.|.	0|1	0|0	0|0	1|1	0|1	0|0	0|1	0|1	0|0	0|1	0|0	.|.	0|0	0|0	0|0	0|0	0|0	.|.	0|0	0|0	0|0	1|1	0|1	0|1	0|0	0|0	.|.	0|0	0|1	1|1	0|1	0|0	0|1	0|0	0|0	.|.	0|1	.|.	0|0	0|0	1|1	0|0	0|0	0|0
11	16234303	A	G	0|0	0|0	0|0	0|0	0|0	0|0	0|0	0|0	0|0	0|0	0|0	0|0	0|0	0|0	0|0	0|0	0|0	0|0	0|0	.|.	0|0	0|1	0|0	0|0	0|0	0|0	0|0	0|0	0|0	0|1	0|0	0|0	0|0	0|1	0|0	0|0	0|0	0|0	0|0	.|.	0|0	0|0	.|.	.|.	.|.	0|1
11	16239040	G	T	0|0	0|0	0|0	0|0	0|0	0|0	0|0	0|0	0|0	0|0	0|0	0|0	0|0	0|0	0|0	0|0	0|1	0|0	.|.	0|1	0|0	0|0	0|1	0|0	0|0	0|0	0|0	0|1	0|0	0|0	0|0	0|0	0|1	0|0	0|0	0|0	0|1	0|0	0|0	.|.	.|.	0|0	0|0	0|0	.|.	0|0
11	16239566	C	T	0|1	0|1	0|1	0|1	0|0	0|0	0|0	0|0	0|0	0|0	0|1	0|0	0|0	0|0	0|0	0|1	0|0	0|0	0|0	0|0	0|0	0|1	0|0	0|0	0|0	0|1	0|0	0|0	1|1	0|0	0|0	0|0	0|0	0|1	0|0	0|0	0|0	.|.	0|0	.|.	0|0	0|0	0|0	0|0	.|.	0|0
11	16241190	C	T	0|0	0|0	0|0	0|0	0|0	0|0	0|0	0|0	0|0	0|0	0|0	0|0	0|0	0|0	0|0	0|0	0|1	0|0	.|.	0|0	0|0	0|0	0|1	0|0	0|0	0|0	0|0	0|1	.|.	0|0	0|0	0|0	0|1	0|0	0|0	0|0	0|1	0|0	0|0	.|.	0|0	0|0	0|0	0|0	.|.	.|.
11	16241234	T	A	0|0	0|0	0|0	0|0	0|0	0|0	0|0	0|0	0|0	0|0	0|0	0|0	0|0	0|0	0|0	0|0	0|1	0|0	0|1	0|1	0|0	0|0	0|0	0|0	0|0	0|0	0|0	0|1	0|0	0|0	0|0	0|0	0|0	0|0	0|0	0|0	0|1	0|1	0|0	.|.	0|0	0|0	0|0	0|0	.|.	0|0
11	16244457	C	T	0|1	.|.	0|1	0|1	0|1	0|1	0|1	.|.	0|1	0|1	0|1	0|1	0|1	0|1	0|1	0|1	0|0	0|1	0|0	0|0	0|1	0|1	0|0	.|.	0|1	0|1	0|0	0|0	0|1	0|1	0|1	0|1	.|.	0|1	.|.	0|1	0|0	0|0	0|1	.|.	0|1	.|.	0|1	.|.	0|0	0|1
11	16244466	A	G	0|1	.|.	0|1	0|1	0|1	0|1	0|1	.|.	0|1	0|1	0|1	0|1	0|1	0|1	0|1	0|1	0|0	0|1	0|0	0|0	0|1	0|1	0|0	.|.	0|1	0|1	0|0	0|0	0|1	0|1	0|1	0|1	.|.	0|1	.|.	0|1	0|0	0|0	0|1	.|.	0|1	.|.	0|1	.|.	0|0	0|1
11	16244526	C	T	0|1	0|1	0|1	0|1	0|1	0|1	0|1	0|1	0|1	0|1	0|1	0|1	0|1	0|1	0|1	0|1	0|0	0|1	.|.	0|0	0|1	0|1	0|0	0|1	0|1	0|1	0|0	0|0	0|1	0|1	0|1	0|1	0|0	0|1	0|1	.|.	0|0	.|.	0|1	.|.	0|0	.|.	0|1	.|.	0|0	0|1
11	16245213	T	G	0|1	1|1	0|1	1|1	0|1	0|0	1|1	1|1	0|1	1|1	1|1	1|1	1|1	0|0	1|1	1|1	0|0	1|1	0|0	0|0	0|0	1|1	0|0	0|0	0|1	0|1	.|.	0|0	1|1	0|1	0|1	0|0	0|0	0|1	0|1	0|1	0|0	0|0	0|1	.|.	.|.	.|.	0|0	0|0	0|0	1|1
11	16245365	G	A	0|1	0|1	0|1	0|1	0|0	0|0	0|0	0|0	0|0	0|0	0|1	0|0	0|0	0|0	0|0	0|1	.|.	0|0	0|0	.|.	0|0	0|1	0|0	0|0	0|1	0|1	.|.	0|0	1|1	1|1	0|1	0|0	0|0	0|1	0|1	0|0	0|0	0|0	0|1	.|.	0|0	0|0	.|.	0|0	0|0	0|0
11	16246211	T	C	0|1	0|0	0|1	0|0	0|1	1|1	0|0	0|0	1|1	0|0	0|0	0|0	0|0	1|1	0|1	0|1	0|0	0|0	0|0	0|0	1|1	0|0	0|0	1|1	0|1	0|1	0|0	0|0	0|0	0|0	0|1	1|1	0|1	0|1	0|1	1|1	0|0	0|0	0|1	.|.	0|0	.|.	1|1	0|0	.|.	0|0
11	16247825	A	C	0|1	1|1	0|1	1|1	0|1	0|0	1|1	1|1	0|1	1|1	1|1	1|1	1|1	0|0	1|1	1|1	0|0	.|.	0|0	.|.	0|0	1|1	0|0	0|0	0|1	0|1	0|0	0|0	1|1	0|1	0|1	0|0	0|0	0|1	0|1	0|1	0|0	.|.	0|1	.|.	0|0	0|0	0|0	0|0	.|.	.|.
11	16250025	A	G	1|1	1|1	1|1	1|1	1|1	1|1	1|1	1|1	1|1	1|1	1|1	1|1	1|1	1|1	.|.	1|1	0|1	1|1	0|1	1|1	1|1	1|1	0|1	1|1	1|1	1|1	1|1	0|1	1|1	1|1	1|1	1|1	0|1	1|1	1|1	1|1	0|1	0|1	1|1	.|.	1|1	1|1	1|1	1|1	1|1	1|1
11	16253156	C	G	0|0	0|1	0|1	0|1	0|1	0|1	0|1	1|1	1|1	1|1	0|1	1|1	1|1	1|1	1|1	0|1	.|.	0|0	.|.	0|0	0|1	0|0	0|0	0|0	0|1	0|1	.|.	0|0	0|0	1|1	0|0	0|1	0|0	0|1	0|0	1|1	0|0	.|.	0|0	.|.	0|0	.|.	.|.	0|0	.|.	.|.
11	16253281	G	A	0|0	0|0	0|0	0|0	0|0	0|0	0|0	0|0	0|0	0|0	0|0	0|0	0|0	0|0	0|0	0|0	.|.	0|0	0|1	.|.	0|0	0|0	0|1	0|0	0|0	0|0	0|0	0|1	0|0	0|0	0|0	0|0	0|0	0|0	0|0	0|0	1|1	.|.	0|0	0|0	0|0	0|0	0|0	0|0	.|.	0|0
11	16259707	T	C	0|0	0|0	0|0	0|0	0|0	0|0	0|0	0|0	0|0	0|0	0|0	0|0	0|0	0|0	0|0	0|0	0|0	0|0	0|0	.|.	0|0	0|1	0|0	0|0	0|0	0|0	0|0	0|0	0|0	0|0	0|0	0|0	0|0	0|1	0|0	0|0	0|0	0|0	0|0	0|0	.|.	0|0	0|0	0|0	0|0	0|1
11	16260624	C	T	1|1	0|1	0|0	0|1	0|1	0|1	0|0	0|0	0|0	0|0	0|1	0|0	0|0	0|0	0|0	0|0	0|0	0|0	0|0	0|0	0|0	0|1	0|0	0|0	0|0	0|1	.|.	0|0	1|1	0|1	0|1	0|0	0|0	0|0	1|1	0|0	0|0	.|.	1|1	.|.	.|.	.|.	0|1	0|0	.|.	0|0
11	16263732	T	A	1|1	.|.	0|0	0|1	0|1	0|1	0|0	0|0	0|0	0|0	0|1	0|0	0|0	0|0	0|0	0|0	0|0	0|0	0|0	0|0	0|0	0|1	0|0	0|0	0|0	0|1	0|0	0|0	.|.	0|1	0|1	0|0	0|0	0|0	1|1	0|0	0|0	.|.	1|1	0|0	.|.	0|0	0|1	0|0	0|0	0|0
11	16267090	T	A	1|1	0|1	0|0	0|1	0|1	0|1	0|0	0|0	0|0	0|0	0|1	0|0	0|0	0|0	0|0	0|0	0|0	0|0	.|.	0|0	0|0	0|1	0|0	0|0	0|0	0|1	0|0	.|.	.|.	0|1	0|1	0|0	0|0	0|0	1|1	0|0	0|0	.|.	1|1	.|.	0|0	0|0	0|1	0|0	0|0	0|0
11	16267842	G	A	0|0	0|1	0|1	0|1	0|1	0|1	0|1	1|1	1|1	1|1	0|1	1|1	1|1	1|1	0|1	0|1	0|0	0|1	0|0	0|0	0|1	0|1	0|0	0|1	1|1	0|1	0|0	0|0	0|0	0|1	0|1	1|1	0|1	.|.	0|0	0|1	0|0	0|0	0|0	0|0	0|0	0|0	.|.	0|0	.|.	1|1
11	16268586	A	G	1|1	0|1	0|0	0|1	0|1	0|1	0|0	0|0	0|0	0|0	0|1	0|0	0|0	0|0	0|0	0|0	.|.	0|0	0|0	0|0	0|0	0|1	0|0	0|0	0|0	0|1	0|0	0|0	1|1	0|1	0|1	0|0	0|0	0|0	1|1	0|0	0|0	.|.	1|1	.|.	0|0	0|0	0|1	0|0	0|0	0|0
11	16269834	A	G	0|0	0|0	0|0	0|0	0|0	0|0	0|0	0|0	0|0	0|0	0|0	0|0	0|0	0|0	0|0	0|0	0|1	0|0	0|1	0|1	0|0	0|0	.|.	0|0	0|0	0|0	0|0	0|1	0|0	0|0	0|0	0|0	0|1	0|0	0|0	0|0	0|0	0|1	0|0	.|.	.|.	0|0	0|0	.|.	.|.	0|0
11	16270466	G	A	0|0	0|0	0|1	0|0	0|1	0|1	0|1	0|1	1|1	0|1	0|1	0|1	0|1	1|1	0|0	0|0	0|0	0|0	0|0	0|0	0|1	0|1	0|0	0|1	0|1	0|1	0|0	0|0	0|0	0|0	0|0	1|1	0|1	0|1	0|0	0|0	0|0	.|.	0|0	.|.	0|0	0|0	0|1	0|0	0|0	0|1
11	16270953	A	G	0|0	.|.	0|0	0|0	0|0	0|0	0|0	0|0	0|0	0|0	0|0	0|0	0|0	0|0	0|0	0|0	0|1	0|0	0|1	0|1	0|0	0|0	.|.	0|0	0|0	0|0	0|0	0|1	0|0	0|0	0|0	0|0	0|1	0|0	0|0	0|0	0|0	0|1	0|0	.|.	0|0	.|.	0|0	0|0	.|.	0|0
11	16271124	T	G	1|1	1|1	1|1	1|1	1|1	1|1	1|1	1|1	1|1	1|1	1|1	1|1	1|1	1|1	1|1	1|1	0|1	1|1	0|1	0|1	1|1	1|1	1|1	1|1	1|1	1|1	1|1	0|1	1|1	1|1	1|1	1|1	1|1	1|1	1|1	1|1	0|0	0|1	1|1	1|1	1|1	1|1	1|1	1|1	.|.	1|1
11	16271157	G	A	1|1	1|1	1|1	1|1	1|1	1|1	1|1	1|1	1|1	1|1	1|1	1|1	1|1	1|1	1|1	1|1	0|1	1|1	0|1	0|1	1|1	1|1	1|1	1|1	1|1	1|1	1|1	0|1	1|1	1|1	1|1	1|1	1|1	1|1	1|1	1|1	0|0	0|1	1|1	1|1	1|1	1|1	1|1	0|1	.|.	1|1
11	16271176	T	C	0|0	0|0	0|0	0|0	0|0	0|0	0|0	0|0	0|0	0|0	0|0	0|0	0|0	0|0	0|0	0|0	0|1	0|0	0|1	0|1	0|0	0|0	.|.	0|0	0|0	0|0	0|0	0|1	0|0	0|0	0|0	0|0	0|1	0|0	0|0	0|0	0|0	0|1	0|0	.|.	0|0	0|0	0|0	0|0	.|.	0|0
11	16271212	G	A	1|1	.|.	0|1	0|1	1|1	1|1	0|1	0|0	1|1	0|1	1|1	0|1	0|1	1|1	0|0	0|0	0|0	0|0	0|0	0|0	0|1	1|1	0|0	0|0	0|0	1|1	0|0	0|0	1|1	0|1	1|1	0|1	0|0	0|1	1|1	0|0	0|0	0|0	1|1	0|0	0|0	0|0	1|1	0|0	.|.	0|1
11	16271235	A	G	1|1	1|1	1|1	1|1	1|1	1|1	1|1	1|1	1|1	1|1	1|1	1|1	1|1	1|1	1|1	1|1	0|1	1|1	0|1	0|1	1|1	1|1	1|1	1|1	1|1	1|1	1|1	0|1	1|1	1|1	1|1	1|1	1|1	1|1	1|1	1|1	0|0	0|1	1|1	1|1	1|1	1|1	1|1	0|1	.|.	1|1
11	16271350	C	G	0|0	.|.	0|1	0|0	0|1	0|1	0|1	0|1	1|1	0|1	0|1	0|1	0|1	1|1	0|0	0|0	0|0	0|0	0|0	0|0	0|1	0|1	0|0	0|1	0|1	0|1	0|0	0|0	0|0	0|0	0|1	1|1	0|1	0|1	0|0	0|0	0|0	0|0	0|0	0|0	0|0	0|0	0|1	0|0	.|.	0|1
11	16271694	G	T	0|0	0|0	0|0	0|0	0|0	0|0	0|0	0|0	0|0	0|0	0|0	0|0	0|0	0|0	0|0	0|0	.|.	0|0	.|.	.|.	0|0	0|0	1|1	0|0	0|0	0|0	0|0	.|.	0|0	0|0	0|0	0|0	0|1	0|0	0|0	0|0	.|.	.|.	0|0	.|.	.|.	0|0	0|0	0|0	.|.	0|0
11	16272878	T	G	0|0	0|0	0|0	0|0	0|0	0|0	0|0	0|0	0|0	0|0	0|0	0|0	0|0	0|0	0|0	0|0	0|1	0|0	0|1	0|1	0|0	0|0	0|0	0|0	0|0	0|0	0|0	0|1	0|0	0|0	0|0	0|0	0|0	0|0	0|0	0|0	0|1	0|0	0|0	0|0	0|0	0|0	0|0	0|0	.|.	0|0
11	16273783	C	G	0|0	0|0	0|0	0|0	0|0	0|0	0|0	0|0	0|0	0|0	0|0	0|0	0|0	0|0	0|0	0|0	.|.	0|0	.|.	.|.	0|0	0|0	.|.	0|0	0|0	0|0	0|0	.|.	0|0	0|0	0|0	0|0	0|1	0|0	0|0	0|0	1|1	1|1	0|0	.|.	0|0	0|0	0|0	0|0	.|.	0|0
11	16275757	G	A	0|0	0|0	0|0	0|0	0|0	0|0	0|0	0|0	0|0	0|0	0|0	0|0	0|0	0|0	0|0	0|0	0|1	0|0	0|1	0|1	0|0	0|0	0|0	0|0	0|0	0|0	0|0	0|1	0|0	0|0	0|0	0|0	0|0	0|0	0|0	0|0	1|1	.|.	0|0	.|.	.|.	0|0	0|0	0|0	.|.	0|0
11	16277559	C	T	0|0	0|1	0|0	0|1	0|0	0|0	0|0	0|1	0|0	0|1	0|0	0|1	0|0	0|0	0|1	0|1	0|0	0|1	.|.	0|0	0|0	0|0	0|0	0|0	0|0	0|0	0|0	0|0	0|0	0|0	0|0	0|0	0|0	0|1	0|0	1|1	0|0	0|0	0|0	.|.	.|.	0|0	0|0	0|0	.|.	0|1
11	16280225	A	T	0|1	0|1	0|0	0|1	0|1	0|0	0|0	0|0	0|0	0|0	0|1	0|0	0|0	0|0	0|0	0|0	0|0	0|0	0|0	0|0	0|0	0|1	0|0	0|0	0|0	0|1	0|0	0|0	1|1	0|0	0|1	0|0	0|0	0|0	1|1	0|0	0|0	0|0	1|1	.|.	0|0	0|0	0|1	0|0	0|0	0|0
11	16283858	G	T	1|1	0|1	0|0	0|1	0|1	0|1	0|0	0|0	0|0	0|0	0|1	0|0	0|0	0|0	0|0	0|0	0|0	0|0	0|0	.|.	0|0	0|1	0|0	0|0	0|0	0|1	0|0	0|0	1|1	0|0	0|1	0|0	.|.	0|0	1|1	0|0	0|0	0|0	1|1	0|0	0|0	0|0	0|1	0|0	.|.	0|0
11	16284037	A	G	0|0	0|0	0|0	0|0	0|0	0|0	0|1	0|0	0|0	0|1	.|.	0|1	0|1	0|0	0|0	0|0	0|0	0|1	0|0	0|0	0|0	0|0	0|0	0|1	0|1	0|0	0|0	0|0	0|0	1|1	0|1	0|0	.|.	0|0	0|0	0|0	0|0	.|.	0|0	0|0	.|.	0|0	.|.	0|0	0|0	0|0
11	16285338	C	A	1|1	1|1	1|1	1|1	1|1	1|1	1|1	1|1	1|1	1|1	1|1	1|1	1|1	1|1	1|1	1|1	.|.	1|1	0|1	.|.	1|1	1|1	1|1	1|1	1|1	1|1	.|.	0|1	1|1	1|1	1|1	1|1	0|1	1|1	1|1	1|1	0|0	.|.	1|1	.|.	.|.	.|.	1|1	0|1	.|.	1|1
11	16289163	G	T	1|1	0|1	0|0	0|1	0|1	0|1	0|0	0|0	0|0	0|0	0|1	0|0	0|0	.|.	0|0	0|0	0|0	0|0	.|.	0|0	0|0	0|1	0|0	0|0	0|0	0|1	0|0	0|0	1|1	0|0	0|1	0|0	0|0	0|0	1|1	0|0	0|0	.|.	1|1	.|.	0|0	0|0	0|1	.|.	0|0	0|0
11	16290288	T	C	1|1	1|1	1|1	1|1	1|1	1|1	1|1	1|1	1|1	1|1	1|1	1|1	1|1	1|1	1|1	1|1	0|0	1|1	.|.	.|.	1|1	1|1	.|.	1|1	1|1	1|1	0|0	0|0	1|1	1|1	1|1	1|1	0|1	1|1	1|1	1|1	0|0	.|.	1|1	.|.	0|0	.|.	1|1	0|0	.|.	1|1
11	16290331	G	A	0|0	0|1	1|1	0|1	0|1	0|1	1|1	1|1	1|1	1|1	0|1	1|1	1|1	1|1	1|1	1|1	0|0	1|1	0|0	0|1	1|1	0|1	0|1	1|1	1|1	0|1	0|0	0|0	.|.	1|1	0|1	1|1	0|1	1|1	0|0	1|1	0|0	.|.	0|0	.|.	0|0	0|0	0|1	0|0	.|.	1|1
11	16290462	G	A	1|1	.|.	0|0	0|1	0|1	0|1	0|0	0|0	0|0	0|0	0|1	0|0	0|0	0|0	0|0	0|0	0|0	0|0	0|0	.|.	0|0	0|1	.|.	0|0	0|0	0|1	0|0	0|0	1|1	0|0	0|1	0|0	0|0	0|0	1|1	0|0	0|0	0|0	1|1	0|0	0|0	0|0	.|.	0|0	0|0	0|0
11	16293580	C	T	1|1	0|1	0|0	0|1	0|1	0|1	0|0	0|0	0|0	0|0	0|1	0|0	0|0	0|0	0|1	0|0	0|0	0|0	0|0	0|0	0|0	.|.	0|0	0|0	0|0	0|1	0|0	0|0	1|1	0|0	0|1	0|0	0|0	0|0	1|1	0|0	0|0	.|.	1|1	.|.	0|0	0|0	.|.	.|.	0|0	0|0
11	16294615	C	T	0|0	0|1	1|1	0|1	0|1	0|1	1|1	1|1	1|1	1|1	0|1	1|1	1|1	1|1	0|1	1|1	0|0	1|1	.|.	0|0	1|1	0|1	0|0	1|1	1|1	0|1	0|0	0|0	0|0	1|1	0|1	1|1	0|1	1|1	0|0	1|1	0|0	0|0	0|0	.|.	0|0	0|0	0|1	0|0	.|.	1|1
11	16295311	A	C	1|1	1|1	1|1	1|1	1|1	1|1	1|1	1|1	1|1	1|1	1|1	1|1	1|1	1|1	1|1	1|1	.|.	1|1	.|.	0|0	1|1	1|1	0|0	1|1	1|1	1|1	1|1	.|.	1|1	1|1	1|1	1|1	0|1	1|1	1|1	1|1	0|0	.|.	1|1	.|.	1|1	1|1	1|1	1|1	.|.	1|1
11	16296089	T	C	1|1	0|1	0|0	0|1	0|1	0|1	0|0	0|0	0|0	0|0	0|1	0|0	0|0	0|0	0|1	0|0	0|0	0|0	0|0	0|0	0|0	0|1	0|0	0|0	0|0	0|1	0|0	0|0	1|1	0|0	0|1	0|0	0|0	0|0	1|1	0|0	0|0	0|0	1|1	0|0	.|.	0|0	0|1	0|0	.|.	0|0
11	16297006	G	A	1|1	0|1	0|0	0|1	0|1	0|1	0|0	0|0	0|0	0|0	0|1	0|0	0|0	0|0	0|1	0|0	0|0	0|0	0|0	.|.	0|0	0|1	0|0	0|0	0|0	0|1	0|0	0|0	1|1	0|0	0|1	0|0	0|0	0|0	1|1	0|0	0|0	0|0	1|1	0|0	0|0	0|0	.|.	0|0	0|0	0|0
11	16297260	T	A	0|0	0|0	0|0	0|0	0|0	0|0	0|0	0|0	0|0	0|0	0|0	0|0	0|0	0|0	0|0	0|0	0|0	0|0	0|0	0|0	0|0	0|1	.|.	0|0	0|0	0|0	0|0	0|0	0|0	0|0	0|0	0|0	0|0	0|1	0|0	0|0	0|0	0|0	0|0	0|0	0|0	0|0	0|0	0|0	0|0	0|1
11	16298391	T	A	1|1	0|1	0|0	0|1	0|1	0|1	0|0	0|0	0|0	0|0	0|1	0|0	0|0	0|0	0|1	0|0	0|0	0|0	0|0	0|0	0|0	0|1	0|0	0|0	0|0	0|1	0|0	0|0	.|.	0|0	0|1	0|0	0|0	0|0	1|1	0|0	0|0	.|.	1|1	0|0	0|0	.|.	0|1	0|0	0|0	0|0
11	16304604	A	G	1|1	1|1	1|1	1|1	1|1	1|1	1|1	1|1	1|1	1|1	1|1	1|1	1|1	1|1	1|1	1|1	.|.	1|1	.|.	.|.	1|1	1|1	.|.	1|1	1|1	1|1	0|0	0|0	1|1	1|1	1|1	1|1	0|1	1|1	1|1	1|1	0|0	.|.	1|1	.|.	0|0	.|.	1|1	.|.	.|.	1|1
11	16307720	C	T	1|1	1|1	0|1	1|1	0|1	0|1	1|1	1|1	0|0	0|1	1|1	1|1	0|1	0|0	1|1	1|1	0|0	1|1	0|0	0|0	0|1	0|1	0|0	0|1	0|1	0|1	0|0	0|0	.|.	0|0	0|1	0|1	0|1	0|0	1|1	0|0	0|0	0|0	1|1	.|.	0|0	.|.	0|1	0|0	0|0	0|1
11	16307842	G	A	0|0	0|0	0|1	0|0	0|1	0|1	0|0	0|0	1|1	0|1	0|0	0|0	0|1	1|1	0|0	0|0	0|0	0|0	0|0	0|0	0|1	0|1	0|0	0|1	0|1	0|1	0|0	0|0	0|0	1|1	0|1	0|1	0|0	1|1	0|0	1|1	0|0	.|.	0|0	0|0	.|.	.|.	0|1	0|0	.|.	0|1
11	16309518	T	A	0|0	0|0	0|1	0|0	0|1	0|1	0|0	0|0	1|1	0|1	0|0	0|0	0|1	1|1	0|0	0|0	0|0	0|0	0|0	0|0	0|1	.|.	0|0	0|1	0|1	0|1	0|0	0|0	0|0	1|1	0|1	0|1	0|0	1|1	0|0	1|1	0|0	.|.	0|0	0|0	0|0	0|0	0|1	0|0	0|0	.|.
11	16310332	C	T	0|1	0|1	0|0	0|1	0|1	0|0	0|0	0|0	0|0	0|0	0|1	0|0	0|0	0|0	0|1	0|0	.|.	0|0	.|.	0|0	0|0	0|1	0|0	0|0	0|0	0|1	0|0	0|0	0|0	0|0	0|0	0|0	0|0	0|0	0|0	0|0	0|0	0|0	0|0	0|0	0|0	.|.	0|0	0|0	.|.	0|0
11	16310549	A	G	0|0	0|0	0|1	0|0	0|1	0|1	0|0	0|0	1|1	0|1	0|0	0|0	0|1	1|1	0|0	0|0	0|0	0|0	0|0	0|0	0|1	.|.	0|0	0|1	0|1	0|1	0|0	0|0	0|0	1|1	0|1	0|1	0|0	.|.	0|0	.|.	0|0	.|.	0|0	0|0	0|0	.|.	0|1	0|0	0|0	0|1
11	16310720	G	A	0|0	0|0	0|1	0|0	0|1	0|1	0|0	0|0	1|1	0|1	0|0	0|0	0|1	1|1	0|0	0|0	0|0	0|0	0|0	0|0	0|1	0|1	0|0	0|1	0|1	0|1	0|0	0|0	0|0	1|1	0|1	0|1	0|0	1|1	0|0	1|1	0|0	0|0	0|0	0|0	0|0	0|0	0|1	0|0	0|0	0|1
11	16310752	C	T	0|0	0|0	0|1	0|0	0|1	0|1	0|0	0|0	1|1	0|1	0|0	0|0	0|1	1|1	0|0	0|0	0|0	0|0	0|0	0|0	0|1	0|1	0|0	0|1	0|1	0|1	0|0	0|0	0|0	1|1	0|1	0|1	0|0	1|1	0|0	1|1	0|0	0|0	0|0	0|0	0|0	.|.	0|1	0|0	0|0	0|1
11	16310983	T	A	0|0	0|0	0|1	0|0	0|1	0|1	0|0	0|0	1|1	0|1	0|0	0|0	0|1	1|1	0|0	0|0	.|.	0|0	0|0	0|0	0|1	0|1	0|0	0|1	.|.	0|1	0|0	0|0	0|0	1|1	0|1	0|1	0|0	1|1	0|0	1|1	0|0	0|0	0|0	0|0	0|0	0|0	0|1	0|0	.|.	0|1
11	16314215	A	T	1|1	.|.	1|1	1|1	1|1	1|1	1|1	1|1	1|1	1|1	1|1	1|1	1|1	1|1	1|1	1|1	.|.	1|1	.|.	0|0	1|1	1|1	.|.	1|1	1|1	1|1	1|1	0|0	1|1	1|1	1|1	1|1	0|1	1|1	1|1	1|1	0|1	0|1	1|1	0|1	1|1	1|1	1|1	.|.	.|.	1|1
11	16314993	T	C	0|1	1|1	1|1	1|1	1|1	0|1	1|1	1|1	1|1	1|1	1|1	1|1	1|1	1|1	1|1	1|1	0|0	1|1	0|0	.|.	1|1	1|1	.|.	1|1	1|1	1|1	1|1	0|0	1|1	1|1	1|1	1|1	0|1	1|1	1|1	1|1	0|1	0|1	1|1	0|1	1|1	1|1	1|1	1|1	.|.	1|1
11	16315910	A	C	0|0	0|0	0|0	0|0	0|0	0|0	0|0	0|0	0|0	0|0	0|0	0|0	0|0	0|0	0|0	0|0	0|0	0|0	0|1	.|.	0|0	0|0	.|.	0|0	0|0	0|0	0|0	0|1	0|0	0|0	0|0	0|0	0|0	0|0	0|0	0|0	0|1	.|.	0|0	.|.	0|0	0|0	0|0	0|0	.|.	0|0
11	16315995	T	A	0|0	0|0	0|0	0|0	0|0	0|0	0|0	0|0	0|0	0|0	0|0	0|0	0|0	0|0	0|0	0|0	0|0	0|0	0|1	0|1	0|0	0|0	0|1	0|0	0|0	0|0	0|1	0|1	0|0	0|0	0|0	0|0	0|0	0|0	0|0	0|0	0|1	.|.	0|0	0|1	0|1	1|1	0|0	.|.	.|.	0|0
11	16318258	G	C	0|0	0|0	0|0	0|0	0|0	0|0	0|0	0|0	0|0	0|0	0|0	0|0	0|0	0|0	0|0	0|0	0|0	0|0	0|1	0|1	0|0	0|0	.|.	0|0	0|0	0|0	0|1	0|1	0|0	0|0	0|0	0|0	0|0	0|0	0|0	0|0	0|1	.|.	0|0	.|.	.|.	.|.	0|0	0|1	0|0	.|.
11	16318547	G	A	1|1	1|1	0|1	1|1	0|1	0|1	1|1	0|1	0|0	0|1	1|1	1|1	0|1	0|0	0|1	1|1	0|0	.|.	.|.	.|.	0|1	0|1	0|0	0|1	0|1	0|1	0|0	0|0	1|1	0|0	0|1	0|1	0|1	0|0	1|1	0|0	0|0	.|.	1|1	.|.	0|0	0|0	0|1	0|0	.|.	0|1
11	16318891	T	C	0|0	0|0	0|1	0|0	0|1	0|1	0|0	0|1	1|1	0|0	0|0	0|0	0|1	1|1	0|0	0|0	0|0	0|0	0|0	0|0	0|1	0|1	0|0	0|1	0|1	0|1	0|0	0|0	0|0	1|1	1|1	0|1	0|0	0|1	0|1	0|0	0|0	.|.	0|1	.|.	0|0	0|0	0|1	0|0	.|.	.|.
11	16319927	C	T	0|0	0|0	0|1	0|0	0|1	0|1	0|0	0|1	1|1	0|1	.|.	0|0	0|1	1|1	0|1	0|0	0|0	0|0	0|0	0|0	0|1	0|1	0|0	0|1	0|1	0|1	0|0	0|0	0|0	1|1	0|1	0|1	0|0	1|1	0|0	1|1	0|0	0|0	0|0	.|.	0|0	0|0	.|.	0|0	0|0	0|1
11	16322542	G	A	0|0	0|0	0|0	0|0	0|0	0|0	0|0	0|1	0|0	0|0	0|0	0|0	0|0	0|0	0|0	0|0	0|0	0|0	.|.	0|0	0|0	0|1	0|0	0|0	0|0	0|0	0|0	0|0	.|.	0|0	0|0	0|0	0|0	0|1	0|0	0|0	0|0	.|.	0|0	0|0	.|.	0|0	0|0	0|0	0|0	.|.
11	16322673	C	T	1|1	0|1	0|0	0|1	0|1	0|1	0|0	0|0	0|0	0|0	0|1	0|0	0|0	0|0	0|0	0|0	0|0	.|.	0|0	0|0	0|0	0|1	0|0	0|1	0|0	0|1	0|0	0|0	1|1	0|0	0|1	0|0	0|0	0|0	1|1	0|0	0|0	.|.	1|1	.|.	0|0	0|0	0|1	0|0	.|.	0|0
11	16322732	C	A	1|1	1|1	1|1	1|1	1|1	1|1	1|1	1|1	1|1	1|1	1|1	1|1	1|1	1|1	1|1	1|1	.|.	.|.	.|.	0|1	1|1	1|1	1|1	1|1	1|1	1|1	.|.	0|1	1|1	1|1	1|1	1|1	0|1	1|1	1|1	1|1	0|0	0|1	1|1	.|.	.|.	.|.	1|1	0|1	.|.	1|1
11	16324865	G	T	1|1	1|1	1|1	1|1	1|1	1|1	1|1	1|1	1|1	1|1	1|1	1|1	1|1	1|1	1|1	1|1	.|.	1|1	0|1	0|1	1|1	1|1	1|1	1|1	1|1	1|1	0|1	0|1	1|1	1|1	1|1	1|1	0|1	1|1	1|1	1|1	0|0	0|1	1|1	.|.	.|.	.|.	1|1	0|1	.|.	1|1
11	16324887	C	T	1|1	0|1	0|0	0|1	0|1	0|1	0|0	0|0	0|0	0|0	0|1	0|0	0|0	0|0	0|0	0|0	0|0	0|0	0|0	0|0	0|0	0|1	0|0	0|0	0|0	0|1	0|0	0|0	1|1	0|0	1|1	0|0	0|0	0|0	1|1	0|0	0|0	0|0	1|1	0|0	.|.	0|0	0|1	0|0	.|.	0|0
11	16325081	A	T	0|0	0|1	1|1	0|1	0|1	0|1	1|1	1|1	1|1	1|1	0|1	1|1	1|1	1|1	1|1	1|1	0|0	1|1	0|0	0|0	1|1	0|1	0|0	1|1	1|1	0|1	0|0	0|0	0|0	1|1	0|1	1|1	0|1	1|1	0|0	1|1	0|0	0|0	0|0	.|.	0|0	0|0	0|1	0|0	.|.	1|1
11	16325301	G	T	0|0	.|.	1|1	0|1	0|1	0|1	1|1	1|1	1|1	1|1	0|1	1|1	1|1	1|1	1|1	1|1	0|0	1|1	.|.	0|0	1|1	0|1	0|0	1|1	1|1	0|1	0|0	0|0	0|0	1|1	0|1	1|1	0|1	1|1	0|0	.|.	0|0	.|.	0|0	.|.	0|0	0|0	0|1	0|0	.|.	1|1
11	16325588	C	T	0|0	0|1	1|1	0|1	0|1	0|1	1|1	1|1	1|1	1|1	0|1	1|1	1|1	1|1	1|1	1|1	0|0	1|1	.|.	0|0	1|1	0|1	0|0	1|1	1|1	0|1	.|.	0|0	0|0	1|1	0|1	1|1	0|1	1|1	0|0	1|1	0|0	.|.	0|0	.|.	0|0	0|0	0|1	.|.	.|.	1|1
11	16325883	G	A	0|0	0|1	1|1	0|1	0|1	0|1	1|1	1|1	1|1	1|1	0|1	1|1	1|1	1|1	1|1	1|1	0|0	1|1	0|0	0|0	1|1	0|1	0|0	1|1	1|1	0|1	0|0	0|0	0|0	1|1	0|1	1|1	0|1	1|1	0|0	1|1	0|0	.|.	0|0	.|.	0|0	0|0	0|1	.|.	0|0	1|1
11	16329498	G	A	1|1	.|.	0|0	0|1	0|1	0|1	0|0	0|0	0|0	0|0	0|1	0|0	0|0	0|0	0|0	0|0	0|0	0|0	0|0	0|0	0|0	0|1	0|0	0|0	0|0	0|1	0|0	0|0	1|1	0|0	0|1	0|0	0|0	0|0	1|1	0|0	0|0	0|0	1|1	.|.	.|.	0|0	0|1	0|0	0|0	0|0
11	16329782	G	A	0|0	0|1	1|1	0|1	0|1	0|1	1|1	1|1	1|1	1|1	0|1	1|1	1|1	1|1	1|1	1|1	0|0	1|1	.|.	.|.	1|1	0|1	.|.	1|1	1|1	0|1	0|0	0|0	0|0	1|1	0|1	1|1	0|1	1|1	0|0	1|1	0|0	0|0	0|0	.|.	.|.	.|.	0|1	0|0	.|.	1|1
11	16331554	T	C	0|1	0|1	0|0	0|1	0|1	0|0	0|0	0|0	0|0	0|0	0|1	0|0	0|0	0|0	0|0	0|0	0|0	0|0	0|0	0|0	0|0	0|1	0|0	0|0	0|0	0|1	0|0	0|0	0|0	0|0	0|0	0|0	0|0	0|0	0|0	0|0	0|0	0|0	0|0	0|0	0|0	0|0	0|0	.|.	0|0	0|0
11	16333594	A	T	1|1	1|1	1|1	1|1	1|1	1|1	0|1	0|1	1|1	0|0	0|1	0|1	0|1	1|1	0|0	1|1	0|0	1|1	0|0	.|.	1|1	0|1	0|0	0|1	1|1	1|1	0|0	.|.	1|1	1|1	1|1	1|1	0|1	0|1	1|1	1|1	0|0	0|0	1|1	.|.	.|.	0|0	1|1	0|0	.|.	0|1
11	16333872	G	A	0|0	0|1	1|1	0|1	0|1	0|1	0|1	0|1	1|1	0|0	0|0	0|1	0|0	1|1	0|0	1|1	0|0	1|1	0|0	0|0	1|1	0|0	0|0	0|1	1|1	0|1	0|0	0|0	0|0	0|1	0|1	1|1	0|1	0|1	0|0	1|1	0|0	.|.	0|0	.|.	0|0	.|.	.|.	0|0	.|.	0|1
11	16333961	A	G	1|1	0|1	0|0	0|1	0|1	0|1	0|0	0|0	0|0	0|0	0|1	0|0	0|0	0|0	0|0	0|0	0|0	0|0	0|0	0|0	0|0	0|1	0|0	0|0	0|0	0|1	0|0	0|0	1|1	0|0	0|1	0|0	0|0	0|0	1|1	0|0	0|0	0|0	1|1	.|.	0|0	0|0	0|1	0|0	0|0	0|0
11	16334282	C	G	0|1	0|1	0|0	0|1	0|1	.|.	0|0	0|0	0|0	0|0	0|1	0|0	0|0	0|0	0|0	0|0	0|0	0|0	0|0	.|.	0|0	0|1	0|0	0|0	0|0	0|1	0|0	0|0	0|0	0|0	0|0	0|0	0|0	0|0	0|0	0|0	0|0	0|0	0|0	0|0	0|0	0|0	0|0	0|0	0|0	.|.
11	16334484	C	T	1|1	0|1	0|0	0|1	0|1	0|1	0|0	0|0	0|0	0|0	0|1	0|0	0|0	0|0	0|0	0|0	0|0	.|.	0|0	0|0	0|0	0|1	0|0	0|0	0|0	0|1	0|0	.|.	1|1	0|0	0|1	0|0	0|0	0|0	1|1	0|0	0|0	0|0	1|1	0|0	.|.	0|0	0|1	0|0	0|0	0|0
11	16334521	G	A	1|1	1|1	1|1	1|1	1|1	1|1	1|1	1|1	.|.	1|1	1|1	1|1	1|1	1|1	1|1	1|1	0|0	.|.	0|1	0|1	1|1	1|1	1|1	1|1	1|1	1|1	0|1	.|.	1|1	1|1	1|1	1|1	0|1	1|1	1|1	1|1	.|.	0|1	1|1	.|.	.|.	.|.	1|1	1|1	.|.	1|1
11	16335274	C	T	0|0	0|1	0|1	0|1	0|0	0|0	0|1	0|1	0|0	0|0	.|.	0|1	0|0	0|0	0|0	1|1	0|0	1|1	0|0	.|.	0|1	0|0	0|0	0|1	0|1	0|0	0|0	0|0	0|0	0|0	0|0	0|1	0|1	0|0	0|0	0|0	0|0	0|0	0|0	.|.	0|0	0|0	0|0	0|0	.|.	0|1
11	16335817	G	A	1|1	0|1	0|0	0|1	0|1	0|1	0|0	0|0	0|0	0|0	0|1	0|0	0|0	0|0	0|0	0|0	0|0	0|0	0|0	0|0	0|0	0|1	0|0	0|0	0|0	0|1	0|0	0|0	1|1	0|0	0|1	0|0	0|0	0|0	1|1	0|0	0|0	0|0	1|1	0|0	0|0	0|0	0|1	0|0	.|.	0|0
11	16335879	T	G	0|0	0|0	0|0	0|0	0|0	0|0	0|0	0|1	0|0	0|0	0|0	0|0	0|0	0|0	0|0	0|0	0|0	0|0	0|0	0|0	0|0	0|1	0|0	0|0	0|0	0|0	0|0	0|0	0|0	0|0	0|0	0|0	0|0	0|1	0|0	0|0	0|0	0|0	0|0	0|0	0|0	0|0	0|0	0|0	0|0	.|.
11	16336549	A	G	1|1	0|1	0|0	0|1	0|1	0|1	0|0	0|0	0|0	0|0	0|1	0|0	0|0	0|0	0|0	0|0	0|0	0|0	0|0	0|0	0|0	0|1	0|0	0|0	0|0	0|1	0|0	0|0	1|1	0|0	0|1	0|0	0|0	0|0	1|1	0|0	0|0	.|.	1|1	.|.	.|.	0|0	0|1	0|0	0|0	0|0
11	16337303	A	C	1|1	0|1	0|0	0|1	0|1	0|1	0|0	0|0	0|0	0|0	0|1	0|0	0|0	0|0	0|0	0|0	0|0	0|0	0|0	0|0	0|0	.|.	0|0	0|0	0|0	0|1	0|0	.|.	1|1	0|0	0|1	0|0	0|0	0|0	1|1	0|0	0|0	.|.	1|1	0|0	0|0	0|0	0|1	0|0	.|.	.|.
11	16338334	T	A	1|1	1|1	1|1	1|1	1|1	1|1	1|1	1|1	1|1	1|1	1|1	1|1	1|1	1|1	1|1	1|1	.|.	1|1	0|1	0|1	1|1	1|1	1|1	1|1	1|1	1|1	1|1	0|1	1|1	1|1	1|1	1|1	0|1	1|1	1|1	1|1	0|1	1|1	1|1	0|1	1|1	1|1	1|1	.|.	.|.	1|1
11	16338342	T	A	0|0	0|1	1|1	0|1	0|1	0|1	1|1	0|1	0|1	0|1	0|1	1|1	1|1	1|1	0|1	1|1	0|0	.|.	.|.	0|0	1|1	0|0	0|0	1|1	1|1	0|1	0|0	0|0	0|0	1|1	0|1	1|1	0|1	0|0	0|0	0|0	0|0	0|0	0|0	0|0	.|.	0|0	0|1	.|.	.|.	0|1
11	16338639	C	T	1|1	.|.	0|0	0|1	0|1	0|1	0|0	0|0	0|0	0|1	0|1	0|0	0|0	0|0	0|1	0|0	0|0	0|0	0|0	0|0	0|0	0|1	0|0	0|0	0|0	0|1	0|0	0|0	1|1	0|0	0|1	0|0	0|0	0|0	1|1	0|0	0|0	0|0	1|1	.|.	0|0	0|0	0|1	0|0	0|0	.|.
11	16339917	T	C	1|1	0|1	0|0	0|1	0|1	0|1	0|0	0|0	0|1	0|1	0|1	0|0	0|0	0|0	0|1	0|0	0|0	0|0	0|0	0|0	0|0	0|1	0|0	0|0	0|0	0|1	0|0	0|0	0|0	0|0	0|1	0|0	0|0	0|1	1|1	0|1	0|0	0|0	1|1	0|0	0|0	.|.	0|1	.|.	0|0	0|0
11	16339942	G	A	0|0	0|1	1|1	0|1	0|1	0|1	1|1	1|1	0|1	0|1	0|1	1|1	1|1	1|1	0|1	1|1	0|0	1|1	0|0	0|0	1|1	0|1	0|0	1|1	1|1	0|1	0|0	0|0	1|1	1|1	0|1	1|1	0|1	0|1	0|0	0|1	0|0	0|0	0|0	0|0	.|.	.|.	0|1	.|.	0|0	1|1
11	16340837	T	A	1|1	.|.	0|0	0|1	0|1	0|1	0|0	0|1	0|1	0|1	0|1	0|0	0|0	0|0	0|1	0|0	0|0	0|0	.|.	0|0	0|0	1|1	0|0	0|0	0|0	0|1	0|0	0|0	0|1	0|0	0|1	0|0	0|0	1|1	1|1	1|1	0|0	0|0	1|1	.|.	0|0	0|0	0|1	.|.	0|0	.|.
11	16341071	C	T	1|1	0|1	0|0	0|1	0|1	0|1	0|0	0|0	0|1	0|1	0|1	0|0	0|0	0|0	0|1	0|0	0|0	0|0	0|0	0|0	0|0	0|1	0|0	0|0	0|0	0|1	0|0	0|0	0|0	0|0	0|1	0|0	0|0	0|1	1|1	0|1	0|0	0|0	1|1	.|.	0|0	0|0	0|1	0|0	.|.	.|.
11	16341730	C	T	0|0	0|1	0|1	0|1	0|1	0|1	1|1	1|1	0|1	0|1	0|1	1|1	1|1	1|1	0|1	0|1	0|0	.|.	0|0	.|.	1|1	0|1	0|0	1|1	1|1	0|1	0|0	0|0	1|1	1|1	0|1	1|1	0|1	0|1	0|0	0|1	0|0	.|.	0|0	.|.	.|.	0|0	.|.	0|0	0|0	1|1
11	16341835	G	C	1|1	0|1	0|0	0|1	0|1	0|1	0|0	0|0	0|0	0|0	0|1	0|0	0|0	0|0	0|0	0|0	0|0	0|0	0|0	0|0	0|0	0|0	0|0	0|0	0|0	0|1	0|0	0|0	0|0	0|0	0|1	0|0	0|0	0|0	1|1	0|0	0|0	0|0	1|1	.|.	0|0	0|0	0|1	0|0	0|0	0|0
11	16342400	G	T	0|0	0|1	1|1	0|1	0|1	0|1	1|1	1|1	0|1	0|1	0|1	1|1	1|1	1|1	0|1	1|1	0|0	1|1	.|.	0|0	1|1	0|1	0|0	1|1	.|.	0|1	.|.	0|0	1|1	.|.	0|1	1|1	0|1	0|1	0|0	0|1	0|0	0|0	0|0	0|0	0|0	0|0	0|1	0|0	0|0	1|1
11	16342453	A	T	0|0	0|0	0|0	0|0	0|0	0|0	0|0	0|1	0|0	0|0	0|0	0|0	0|0	0|0	0|0	0|0	0|0	0|0	.|.	0|0	0|0	0|1	0|0	0|0	0|0	0|0	0|0	0|0	1|1	0|1	0|0	0|0	0|0	.|.	0|0	0|1	0|0	.|.	0|0	0|0	0|0	0|0	0|0	0|0	0|0	0|1
11	16344902	A	T	1|1	.|.	0|0	0|1	0|1	0|1	0|0	0|0	0|0	0|0	0|1	0|0	0|0	0|0	0|0	0|0	0|0	0|0	.|.	0|0	0|0	0|0	.|.	0|0	0|0	0|1	0|0	0|0	0|0	0|0	0|1	0|0	0|0	0|0	1|1	0|0	0|0	0|0	1|1	0|0	0|0	0|0	0|1	0|0	0|0	0|0
11	16347033	C	G	0|0	0|0	0|0	0|0	0|0	0|0	0|0	0|1	0|0	0|0	0|0	0|0	0|1	0|0	0|0	0|0	0|0	0|0	0|0	.|.	0|0	.|.	0|0	0|0	0|0	0|0	0|0	.|.	.|.	0|0	0|0	0|0	0|0	0|1	0|0	0|1	0|0	.|.	0|0	.|.	0|0	0|0	.|.	0|0	0|0	0|1
11	16351066	T	C	1|1	1|1	1|1	1|1	1|1	1|1	1|1	1|1	1|1	1|1	1|1	1|1	1|1	1|1	1|1	1|1	0|0	1|1	0|1	0|1	1|1	.|.	1|1	1|1	1|1	1|1	1|1	0|1	.|.	1|1	1|1	1|1	0|1	1|1	1|1	1|1	0|1	1|1	1|1	.|.	.|.	1|1	.|.	1|1	.|.	1|1
11	16351738	T	A	0|1	0|1	0|0	0|1	0|1	0|0	0|0	0|0	0|0	0|0	0|1	0|0	0|0	0|0	0|0	0|0	0|0	0|0	0|0	.|.	0|0	0|0	0|0	0|0	0|0	0|1	0|0	0|0	0|0	0|0	0|0	0|0	0|0	0|0	0|0	0|0	0|0	0|0	0|0	.|.	0|0	0|0	0|0	.|.	.|.	0|0
11	16351937	T	C	0|1	0|1	0|0	0|1	0|1	0|0	0|0	0|1	0|0	0|1	0|1	0|0	0|1	0|0	0|1	0|0	0|0	0|0	0|0	0|0	0|0	1|1	0|0	0|0	0|0	0|1	0|0	0|0	.|.	0|0	0|0	0|0	0|0	0|1	0|0	0|1	0|0	.|.	0|0	0|0	0|0	0|0	0|0	.|.	0|0	0|1
11	16351994	T	C	0|0	0|0	0|0	0|0	0|0	0|0	0|0	0|0	0|0	0|0	0|0	0|0	0|0	0|0	0|0	0|0	0|0	0|0	0|1	0|1	0|0	0|0	.|.	0|0	0|0	0|0	0|0	0|1	0|0	0|0	0|0	0|0	0|0	0|0	0|0	0|0	0|1	.|.	0|0	.|.	0|0	0|0	0|0	0|0	0|0	0|0
11	16354289	A	T	1|1	1|1	1|1	1|1	1|1	1|1	1|1	1|1	1|1	1|1	1|1	1|1	1|1	1|1	1|1	1|1	.|.	1|1	0|0	0|0	1|1	1|1	.|.	1|1	1|1	1|1	.|.	0|0	1|1	1|1	1|1	1|1	0|1	1|1	1|1	1|1	0|0	.|.	1|1	.|.	0|0	.|.	1|1	.|.	.|.	1|1
11	16354725	C	A	1|1	1|1	1|1	1|1	1|1	.|.	1|1	1|1	1|1	1|1	1|1	1|1	1|1	1|1	1|1	1|1	.|.	1|1	.|.	0|0	1|1	1|1	.|.	1|1	1|1	1|1	0|0	0|0	1|1	1|1	1|1	1|1	0|1	1|1	1|1	1|1	0|0	.|.	1|1	.|.	0|0	.|.	1|1	0|0	.|.	1|1
11	16355817	T	C	1|1	1|1	1|1	1|1	1|1	1|1	1|1	1|1	1|1	1|1	1|1	1|1	1|1	1|1	1|1	1|1	1|1	1|1	0|1	0|1	1|1	1|1	0|0	1|1	1|1	1|1	1|1	0|1	1|1	1|1	1|1	1|1	1|1	1|1	1|1	1|1	0|1	.|.	1|1	0|1	1|1	1|1	1|1	1|1	.|.	1|1
11	16356983	T	C	1|1	1|1	1|1	1|1	1|1	1|1	1|1	1|1	1|1	1|1	1|1	1|1	1|1	1|1	1|1	1|1	1|1	1|1	.|.	0|1	1|1	1|1	.|.	1|1	1|1	1|1	1|1	0|1	1|1	1|1	1|1	1|1	1|1	1|1	1|1	1|1	0|1	.|.	1|1	.|.	1|1	1|1	.|.	1|1	.|.	1|1
11	16357684	C	T	0|1	0|1	0|0	0|1	0|1	0|0	0|0	0|0	0|0	0|0	0|1	0|0	0|0	0|0	0|0	0|0	0|0	0|0	0|0	0|0	0|0	.|.	0|0	0|0	0|0	0|1	0|0	0|0	.|.	0|0	0|0	0|0	0|0	0|0	0|0	0|0	0|0	0|0	0|0	0|0	.|.	0|0	0|0	0|0	.|.	0|0
11	16360598	T	C	0|0	0|0	0|0	0|0	0|0	0|0	0|0	0|1	0|0	0|1	0|0	0|0	0|1	0|0	0|1	0|0	0|0	.|.	0|0	0|0	0|0	1|1	0|0	0|0	0|0	0|0	0|0	0|0	0|1	0|0	0|0	0|0	0|0	0|1	0|0	0|1	0|0	0|0	0|0	0|0	.|.	0|0	0|0	0|0	0|0	0|1
11	16361001	G	A	0|0	0|0	0|0	0|1	0|1	0|1	0|0	.|.	0|0	0|0	0|0	0|0	.|.	.|.	0|0	0|0	0|0	0|0	0|0	0|1	0|1	0|0	.|.	0|1	0|1	0|0	0|0	0|0	0|1	0|1	0|0	0|1	0|0	0|1	0|1	0|1	0|0	0|0	0|0	0|0	0|0	0|0	0|0	0|0	.|.	0|0
11	16361243	C	T	0|0	0|0	0|0	0|1	0|1	0|1	0|0	0|1	0|0	0|0	0|0	0|0	0|1	.|.	0|0	0|0	0|0	0|0	0|0	0|1	0|1	0|0	0|1	.|.	.|.	0|0	0|0	0|0	0|1	0|1	0|0	0|1	0|0	0|1	0|1	0|1	0|0	0|0	0|0	0|0	0|0	0|0	.|.	0|0	0|0	0|0
11	16361250	A	G	0|0	0|0	0|0	0|1	0|1	0|1	0|0	0|1	0|0	0|0	0|0	0|0	0|1	.|.	0|0	0|0	0|0	0|0	0|0	0|1	0|1	0|0	0|1	.|.	.|.	0|0	0|0	0|0	0|1	0|1	0|0	0|1	0|0	0|1	0|1	0|1	0|0	0|0	0|0	0|0	0|0	0|0	.|.	0|0	0|0	0|0
11	16361291	A	G	0|0	0|0	0|0	0|1	0|1	0|1	0|0	0|1	0|0	0|0	0|0	0|0	0|1	0|1	0|0	0|0	0|0	0|0	0|0	0|1	0|1	0|0	0|1	.|.	0|0	0|0	0|0	0|0	0|1	0|1	0|0	0|1	0|0	0|1	0|1	0|1	0|0	0|0	0|0	0|0	0|0	0|0	0|1	0|0	0|0	0|0
11	16361359	C	T	0|1	0|1	0|0	0|1	0|1	0|0	0|0	0|0	0|0	0|0	0|1	0|0	0|0	0|0	0|0	0|0	0|0	0|0	0|0	0|0	0|0	0|0	0|0	0|0	0|0	0|1	0|0	0|0	0|0	0|0	0|0	0|0	0|0	0|0	0|0	0|0	0|0	0|0	0|0	0|0	0|0	0|0	0|0	0|0	0|0	0|0
11	16361946	C	A	0|0	0|0	0|0	0|0	0|0	0|0	0|0	0|0	0|0	0|0	0|0	0|0	0|0	0|0	0|0	0|0	.|.	0|0	0|1	0|1	0|0	0|0	0|0	0|0	0|0	0|0	0|0	0|1	0|0	0|0	0|0	0|0	0|1	0|0	0|0	0|0	0|1	0|0	0|0	0|1	0|0	.|.	0|0	0|0	.|.	0|0
11	16363599	G	C	0|1	.|.	1|1	0|1	0|1	1|1	0|1	0|1	0|1	0|0	0|0	0|1	0|1	1|1	0|0	1|1	0|0	1|1	0|0	.|.	1|1	0|0	0|0	0|1	1|1	0|1	0|0	0|0	0|0	1|1	1|1	1|1	0|1	0|0	1|1	0|0	0|0	0|0	1|1	.|.	.|.	0|0	1|1	0|0	.|.	0|1
11	16365091	T	A	0|0	0|0	0|0	0|0	0|0	0|0	0|0	0|0	0|0	0|0	0|0	0|0	0|0	0|0	0|0	0|0	0|0	0|0	0|0	0|0	0|0	0|0	0|0	0|0	0|0	0|0	0|0	0|0	0|0	0|0	1|1	0|0	0|0	0|0	1|1	0|0	0|0	0|0	1|1	0|0	0|0	0|0	0|1	.|.	0|0	0|0
11	16366667	C	T	0|0	0|0	0|0	0|0	0|0	0|0	0|0	0|0	0|0	0|0	0|0	0|0	0|0	0|0	0|0	0|0	1|1	.|.	0|1	0|1	0|0	0|0	0|0	0|0	0|0	0|0	0|0	.|.	0|0	0|0	0|0	0|0	0|1	0|0	0|0	0|0	0|1	0|0	0|0	0|1	0|0	.|.	0|0	0|0	.|.	0|0
11	16366753	C	G	0|0	0|0	0|0	0|0	0|0	0|0	0|0	0|0	0|0	0|0	0|0	0|0	0|0	0|0	0|0	0|0	1|1	0|0	0|1	0|1	0|0	0|0	0|0	0|0	0|0	0|0	0|0	0|1	0|0	0|0	0|0	0|0	0|1	0|0	0|0	0|0	0|1	0|0	0|0	0|1	0|0	0|0	0|0	0|0	.|.	0|0
11	16366795	G	T	0|0	0|0	0|0	0|0	0|0	0|0	0|0	0|0	0|0	0|0	0|0	0|0	0|0	0|0	0|0	0|0	1|1	0|0	0|1	0|1	0|0	0|0	0|0	0|0	0|0	0|0	0|0	0|1	0|0	0|0	0|0	0|0	0|1	0|0	0|0	0|0	0|1	0|0	0|0	0|1	0|0	0|0	0|0	0|0	.|.	0|0
11	16367079	C	T	0|1	0|1	0|0	0|1	0|1	0|0	0|0	0|0	0|0	0|0	0|1	0|0	0|0	0|0	0|0	0|0	0|0	0|0	0|0	0|0	0|0	0|0	0|0	0|0	0|0	0|1	0|0	0|0	0|0	0|0	0|0	0|0	0|0	0|1	0|0	0|1	0|0	0|0	0|0	0|0	0|0	0|0	.|.	0|0	.|.	.|.
11	16369536	G	A	0|0	0|0	0|0	0|0	0|0	0|0	0|0	0|0	0|0	0|0	0|0	0|0	0|0	0|0	0|0	0|0	0|0	0|0	0|0	0|0	0|0	0|0	0|0	0|0	0|0	0|0	1|1	0|0	0|0	0|0	0|0	0|0	.|.	0|0	0|0	0|0	0|0	.|.	0|0	0|0	1|1	1|1	0|0	1|1	.|.	0|0
11	16371077	G	A	1|1	1|1	1|1	1|1	1|1	1|1	1|1	1|1	1|1	1|1	1|1	1|1	1|1	1|1	1|1	1|1	.|.	1|1	0|1	0|0	1|1	1|1	0|0	1|1	1|1	1|1	0|0	0|0	1|1	1|1	1|1	1|1	0|1	1|1	1|1	1|1	0|1	.|.	1|1	0|1	.|.	.|.	1|1	.|.	.|.	1|1
11	16372637	C	G	1|1	0|1	0|0	0|1	0|1	0|1	0|0	0|1	0|0	0|0	.|.	0|0	0|1	0|0	0|0	0|0	0|0	0|0	0|0	0|0	0|0	0|0	.|.	0|0	0|0	0|1	0|0	0|0	0|0	0|0	0|0	0|0	0|0	0|0	0|0	0|1	0|0	0|0	0|0	0|0	0|0	0|0	0|0	0|0	0|0	0|0
11	16373212	C	T	0|0	0|1	1|1	0|1	0|1	0|1	1|1	0|1	1|1	1|1	0|1	1|1	0|1	1|1	1|1	1|1	.|.	1|1	.|.	0|0	1|1	0|1	.|.	1|1	1|1	0|1	0|0	0|0	1|1	1|1	1|1	1|1	0|1	0|1	1|1	0|0	0|1	.|.	1|1	.|.	.|.	0|0	1|1	0|0	.|.	.|.
11	16374702	A	G	0|0	0|0	0|0	0|0	0|0	0|0	0|0	0|0	0|0	0|0	0|0	0|0	0|0	0|0	0|0	0|0	.|.	0|0	0|1	.|.	0|0	0|0	1|1	0|0	0|0	0|0	0|0	1|1	.|.	0|0	0|0	0|0	0|1	0|0	0|0	0|0	0|1	0|1	0|0	.|.	.|.	0|0	0|0	0|0	.|.	0|0
11	16374859	C	T	1|1	1|1	1|1	1|1	1|1	1|1	1|1	1|1	1|1	1|1	1|1	1|1	1|1	1|1	1|1	1|1	.|.	1|1	0|1	.|.	1|1	1|1	0|0	1|1	1|1	1|1	0|0	.|.	1|1	1|1	1|1	1|1	0|1	1|1	1|1	1|1	0|1	.|.	1|1	.|.	.|.	0|0	1|1	0|0	.|.	1|1
11	16374988	G	A	1|1	0|1	0|0	0|1	0|1	0|1	0|0	0|1	0|0	0|0	.|.	0|0	0|1	0|0	0|0	0|0	.|.	0|0	0|0	0|0	0|0	0|0	0|0	0|0	0|0	0|1	0|0	0|0	0|0	0|0	0|0	0|0	0|0	0|1	0|0	0|1	0|0	0|0	0|0	.|.	0|0	0|0	0|0	0|0	.|.	0|0
11	16375130	G	A	0|0	.|.	0|0	0|0	0|0	0|0	0|0	0|0	0|1	0|1	0|0	0|0	0|0	0|0	0|1	0|0	.|.	0|0	0|0	.|.	0|1	.|.	0|0	0|0	0|0	0|0	0|0	0|0	.|.	0|0	0|0	0|0	0|0	.|.	0|0	0|1	0|0	0|0	0|0	0|0	0|0	.|.	0|0	0|0	.|.	0|1
11	16375156	A	C	1|1	1|1	1|1	1|1	1|1	1|1	1|1	1|1	1|1	1|1	1|1	1|1	1|1	1|1	1|1	1|1	.|.	1|1	0|1	.|.	1|1	1|1	0|0	1|1	1|1	1|1	1|1	.|.	1|1	1|1	1|1	1|1	0|1	1|1	1|1	1|1	0|1	.|.	1|1	0|1	1|1	1|1	1|1	0|1	.|.	1|1
11	16375411	C	T	0|0	.|.	0|0	0|0	0|0	0|0	0|1	0|0	0|0	0|1	0|1	0|1	0|0	0|0	0|1	0|0	.|.	0|0	0|0	0|0	0|0	0|0	0|0	0|1	0|0	0|0	0|0	0|0	0|0	0|0	0|0	0|0	0|0	0|0	0|0	0|0	0|0	0|0	0|0	.|.	0|0	0|0	0|0	0|0	.|.	0|0
11	16377773	C	A	0|1	0|1	0|0	0|1	0|1	0|0	0|0	0|0	0|0	0|0	0|1	0|0	0|0	0|0	0|0	0|0	0|0	0|0	0|0	0|0	0|0	0|0	0|0	0|0	0|0	0|1	0|0	0|0	0|0	0|0	0|0	0|0	0|0	0|1	0|0	0|1	0|0	0|0	0|0	0|0	0|0	0|0	0|0	0|0	0|0	0|0
11	16380547	C	G	0|0	0|0	0|0	0|0	0|0	0|0	0|0	0|0	0|0	0|0	0|0	0|0	0|0	0|0	0|0	0|0	0|0	0|0	0|1	0|0	0|0	0|0	0|0	0|0	0|1	0|0	0|0	0|0	0|0	1|1	0|0	0|0	0|0	0|0	0|0	0|0	0|1	0|0	0|0	0|1	0|0	0|0	0|0	0|0	0|0	0|0
11	16381031	C	T	1|1	0|1	0|0	0|1	1|1	0|1	0|0	.|.	0|1	0|1	0|1	0|0	0|1	0|0	0|1	0|0	.|.	0|0	0|0	.|.	0|0	0|1	0|0	0|1	0|0	0|1	0|0	0|0	.|.	0|0	0|0	0|0	0|0	0|1	0|0	0|1	0|0	0|0	0|0	.|.	0|0	0|0	0|0	.|.	0|0	0|0
11	16385004	A	T	0|1	0|0	0|0	0|0	0|0	0|1	0|0	0|1	0|0	0|0	0|0	0|0	0|1	0|0	0|0	0|0	0|0	0|0	0|0	0|0	0|0	0|0	0|0	0|1	0|0	0|0	0|0	0|0	.|.	0|0	0|0	0|0	.|.	0|0	0|0	0|0	0|0	0|0	0|1	0|0	0|0	0|0	0|0	0|0	0|0	0|0
11	16385282	T	G	0|0	0|0	0|0	0|1	1|1	0|0	0|0	0|0	0|0	0|1	0|1	0|0	0|0	0|0	0|1	0|0	0|0	0|0	.|.	0|0	0|0	1|1	0|0	0|0	0|0	0|1	0|0	0|0	.|.	0|0	1|1	0|0	0|0	1|1	1|1	1|1	0|0	.|.	0|1	0|0	0|0	0|0	0|1	0|0	.|.	0|1
11	16386077	A	G	1|1	1|1	1|1	1|1	1|1	1|1	1|1	1|1	1|1	1|1	1|1	1|1	1|1	1|1	1|1	1|1	0|0	1|1	0|1	0|0	1|1	1|1	.|.	1|1	1|1	1|1	.|.	.|.	1|1	1|1	1|1	1|1	0|1	1|1	1|1	1|1	0|1	.|.	1|1	0|1	.|.	0|0	1|1	.|.	.|.	1|1
11	16386683	T	G	1|1	0|1	0|0	0|1	1|1	0|1	0|1	0|1	0|1	1|1	1|1	0|1	0|1	0|0	1|1	0|0	0|0	.|.	0|1	0|0	0|1	1|1	.|.	0|1	0|1	0|1	0|0	0|0	1|1	1|1	1|1	0|0	0|0	1|1	1|1	1|1	0|1	0|0	1|1	.|.	0|0	0|0	0|1	0|0	.|.	.|.
11	16387585	G	T	0|1	0|0	0|0	0|0	0|0	0|1	0|1	0|1	0|0	0|1	0|1	0|1	0|1	0|0	0|1	0|0	0|0	0|0	0|1	0|0	0|1	0|1	0|0	0|1	0|1	0|0	0|0	0|0	1|1	1|1	1|1	0|0	0|0	0|1	1|1	0|1	0|1	0|0	1|1	0|1	0|0	.|.	0|1	0|0	0|0	0|1
11	16387593	A	G	1|1	.|.	1|1	1|1	1|1	1|1	1|1	1|1	1|1	1|1	1|1	1|1	1|1	1|1	1|1	1|1	0|0	1|1	0|1	.|.	1|1	1|1	0|0	1|1	1|1	1|1	0|0	.|.	1|1	1|1	1|1	1|1	0|1	1|1	1|1	1|1	0|1	.|.	1|1	0|1	.|.	.|.	1|1	.|.	.|.	1|1
11	16388651	C	T	1|1	.|.	1|1	1|1	1|1	1|1	1|1	1|1	1|1	1|1	1|1	1|1	1|1	1|1	1|1	1|1	.|.	1|1	0|1	0|0	1|1	1|1	.|.	1|1	1|1	1|1	0|0	.|.	1|1	1|1	1|1	1|1	0|1	1|1	1|1	1|1	0|1	.|.	1|1	.|.	0|1	.|.	1|1	.|.	.|.	1|1
11	16392438	C	A	1|1	1|1	1|1	1|1	1|1	1|1	1|1	1|1	1|1	1|1	1|1	1|1	1|1	1|1	1|1	1|1	.|.	1|1	0|1	0|0	1|1	1|1	0|0	1|1	1|1	1|1	0|0	0|0	1|1	1|1	1|1	1|1	0|1	1|1	1|1	1|1	0|1	.|.	1|1	0|1	.|.	0|0	1|1	0|0	.|.	1|1
11	16392545	A	G	1|1	1|1	1|1	1|1	1|1	1|1	1|1	1|1	1|1	1|1	1|1	1|1	1|1	1|1	1|1	1|1	0|0	1|1	0|1	0|0	1|1	1|1	.|.	1|1	1|1	1|1	1|1	0|0	.|.	1|1	1|1	1|1	0|1	1|1	1|1	1|1	0|1	.|.	1|1	0|1	1|1	1|1	1|1	1|1	.|.	1|1
11	16393219	C	T	0|0	0|0	0|0	0|0	0|0	0|0	0|1	0|0	0|0	0|1	0|1	0|1	0|0	0|0	0|1	0|0	0|0	0|0	.|.	0|0	0|1	0|0	0|0	0|0	0|0	0|0	0|0	.|.	.|.	0|0	1|1	0|0	0|0	0|1	1|1	0|0	0|1	0|0	0|1	0|1	0|0	0|0	0|1	0|0	0|0	0|0
11	16393643	A	G	1|1	1|1	1|1	1|1	1|1	1|1	1|1	1|1	1|1	1|1	1|1	1|1	1|1	1|1	1|1	1|1	0|0	1|1	0|1	.|.	1|1	1|1	.|.	1|1	1|1	1|1	1|1	.|.	1|1	1|1	1|1	1|1	0|1	1|1	1|1	1|1	0|1	.|.	1|1	0|1	1|1	1|1	1|1	1|1	.|.	.|.
11	16399586	C	T	0|1	0|1	0|0	0|1	1|1	0|0	0|0	0|1	0|1	0|1	0|1	0|0	0|1	0|0	0|0	0|0	0|0	0|1	0|0	0|0	0|0	0|1	0|0	0|1	0|0	0|1	0|0	0|0	0|0	0|0	0|0	0|0	0|0	0|1	0|1	1|1	0|0	0|0	0|1	.|.	0|0	0|0	.|.	0|0	.|.	0|1
11	16399651	T	C	1|1	1|1	1|1	1|1	1|1	1|1	1|1	1|1	1|1	1|1	1|1	1|1	1|1	1|1	1|1	1|1	0|0	1|1	0|1	0|0	1|1	1|1	0|0	1|1	1|1	1|1	.|.	.|.	1|1	1|1	1|1	1|1	0|1	1|1	1|1	1|1	0|1	.|.	1|1	.|.	.|.	.|.	1|1	.|.	.|.	1|1
11	16400291	C	T	0|1	0|1	1|1	0|1	0|0	1|1	1|1	0|1	0|1	0|1	0|1	1|1	0|1	1|1	0|1	1|1	0|0	0|1	0|1	0|0	1|1	0|0	0|0	0|1	1|1	0|1	0|0	0|0	1|1	1|1	1|1	0|1	0|1	0|1	1|1	0|0	0|1	0|0	0|1	.|.	.|.	.|.	0|1	0|0	0|0	0|1
11	16400327	T	A	0|1	0|1	0|0	0|1	1|1	0|0	0|0	0|0	0|1	0|1	0|1	0|0	0|0	0|0	0|0	0|0	0|0	0|1	0|0	0|0	0|0	0|0	0|0	0|0	0|0	0|1	0|0	0|0	0|0	0|0	0|0	0|0	0|0	0|1	0|0	0|1	0|0	.|.	0|0	.|.	.|.	0|0	0|0	0|0	0|0	0|0
11	16400478	T	A	1|1	1|1	1|1	1|1	1|1	1|1	1|1	1|1	1|1	1|1	1|1	1|1	1|1	1|1	1|1	1|1	.|.	1|1	0|1	0|0	1|1	1|1	.|.	1|1	1|1	1|1	1|1	.|.	1|1	1|1	1|1	1|1	0|1	1|1	1|1	1|1	0|1	.|.	1|1	.|.	1|1	.|.	1|1	1|1	.|.	1|1
11	16401061	C	T	0|1	0|1	0|0	0|1	1|1	0|0	0|0	0|0	0|1	0|1	0|1	0|0	0|0	0|0	0|1	0|0	0|0	0|1	0|0	0|0	0|0	0|1	.|.	0|0	0|0	0|1	0|0	0|0	0|0	0|0	0|0	0|1	0|0	0|1	0|0	0|1	0|0	.|.	0|0	.|.	0|0	.|.	.|.	0|0	0|0	.|.
11	16401950	G	A	0|0	0|0	0|0	0|0	0|0	0|0	0|0	0|0	0|0	0|0	0|0	0|0	0|0	0|0	0|0	0|0	0|0	0|0	0|0	.|.	0|0	0|0	0|0	0|0	0|0	0|0	0|0	0|0	.|.	0|0	1|1	0|0	0|0	0|1	1|1	0|0	0|0	.|.	0|1	0|0	0|0	0|0	0|1	0|0	.|.	0|0
11	16401965	G	T	1|1	1|1	1|1	1|1	1|1	1|1	1|1	1|1	1|1	1|1	1|1	1|1	1|1	1|1	1|1	1|1	.|.	1|1	0|1	.|.	1|1	1|1	0|0	1|1	1|1	1|1	1|1	0|0	.|.	1|1	1|1	1|1	0|1	1|1	1|1	1|1	0|1	.|.	1|1	0|1	1|1	1|1	1|1	1|1	.|.	1|1
11	16403010	A	T	1|1	1|1	1|1	1|1	1|1	1|1	1|1	1|1	1|1	1|1	1|1	1|1	1|1	1|1	1|1	1|1	.|.	1|1	0|1	.|.	1|1	1|1	.|.	1|1	1|1	1|1	.|.	.|.	1|1	1|1	1|1	1|1	0|1	1|1	1|1	1|1	0|1	.|.	1|1	0|1	0|0	.|.	1|1	.|.	.|.	1|1
11	16403042	G	A	1|1	1|1	1|1	1|1	1|1	1|1	1|1	1|1	1|1	1|1	1|1	1|1	1|1	1|1	1|1	1|1	.|.	1|1	0|1	.|.	1|1	1|1	.|.	1|1	1|1	1|1	0|0	.|.	1|1	1|1	1|1	1|1	0|1	1|1	1|1	1|1	0|1	.|.	1|1	0|1	0|0	.|.	1|1	0|0	.|.	1|1
11	16406244	T	G	1|1	1|1	1|1	1|1	1|1	1|1	1|1	1|1	1|1	1|1	1|1	1|1	1|1	1|1	1|1	1|1	.|.	1|1	0|1	.|.	1|1	1|1	0|0	1|1	1|1	1|1	.|.	0|0	1|1	1|1	1|1	1|1	0|1	1|1	1|1	1|1	.|.	.|.	1|1	0|1	.|.	0|0	1|1	.|.	.|.	1|1
11	16407071	A	T	0|0	0|0	0|0	0|0	0|0	0|0	0|0	0|0	0|0	0|0	0|0	0|0	0|0	0|0	0|0	0|0	0|0	0|0	0|0	0|0	0|0	0|0	0|0	0|0	0|0	0|0	0|0	0|0	1|1	0|0	1|1	0|0	0|0	0|1	1|1	0|0	0|0	.|.	0|1	0|0	.|.	0|0	0|1	0|0	.|.	0|0
11	16409377	G	T	1|1	1|1	1|1	1|1	1|1	1|1	1|1	1|1	1|1	1|1	1|1	1|1	1|1	1|1	1|1	1|1	.|.	1|1	0|1	0|1	1|1	1|1	.|.	1|1	1|1	1|1	.|.	0|0	1|1	1|1	1|1	1|1	0|1	1|1	1|1	1|1	0|0	.|.	1|1	.|.	0|0	0|0	1|1	.|.	.|.	.|.
11	16411435	A	G	1|1	1|1	1|1	1|1	1|1	1|1	1|1	1|1	1|1	1|1	1|1	1|1	1|1	1|1	1|1	1|1	.|.	1|1	0|1	.|.	1|1	1|1	.|.	1|1	1|1	1|1	0|0	0|0	1|1	1|1	1|1	1|1	0|1	1|1	1|1	1|1	0|0	.|.	1|1	.|.	.|.	.|.	1|1	0|0	.|.	1|1
11	16411609	C	T	1|1	1|1	1|1	1|1	1|1	1|1	1|1	1|1	1|1	1|1	1|1	1|1	1|1	1|1	1|1	1|1	.|.	1|1	0|1	.|.	1|1	1|1	0|0	1|1	1|1	1|1	0|0	0|0	1|1	1|1	1|1	1|1	0|1	1|1	1|1	1|1	0|0	.|.	1|1	0|1	.|.	.|.	1|1	0|0	.|.	1|1
11	16413432	C	A	0|0	0|0	0|0	0|0	0|0	0|0	0|0	0|0	0|0	0|0	0|0	0|0	0|0	0|0	0|0	0|0	.|.	0|0	0|1	1|1	0|0	0|0	1|1	0|0	0|0	0|0	0|0	.|.	0|0	0|0	0|0	0|0	0|1	0|0	0|0	0|0	1|1	0|1	0|0	0|1	0|0	.|.	0|0	0|0	.|.	0|0
11	16413731	G	A	0|1	0|1	0|0	0|1	1|1	0|0	0|0	0|0	0|1	0|1	0|1	0|0	0|0	0|0	0|0	0|0	0|0	0|1	0|0	0|0	0|0	0|0	0|0	0|0	0|0	0|1	0|0	0|0	0|0	0|0	0|0	0|0	0|0	0|1	0|0	0|1	0|0	.|.	0|0	0|0	0|0	.|.	0|0	0|0	0|0	0|0
11	16415023	A	G	0|0	0|0	0|0	0|0	0|0	0|0	0|0	0|1	0|0	0|0	0|0	0|0	0|1	0|0	0|1	0|0	0|0	0|0	0|0	0|0	0|1	0|1	0|0	0|0	0|0	0|0	0|0	0|0	0|0	0|0	0|0	0|1	0|0	0|0	0|0	0|0	0|0	0|0	0|0	0|0	0|0	0|0	0|1	0|0	.|.	0|0
11	16417821	T	C	1|1	1|1	1|1	1|1	1|1	1|1	1|1	1|1	1|1	1|1	1|1	1|1	1|1	1|1	1|1	1|1	.|.	1|1	0|1	.|.	1|1	1|1	0|0	1|1	1|1	1|1	1|1	0|0	1|1	1|1	1|1	1|1	0|1	1|1	1|1	1|1	0|0	.|.	1|1	0|1	1|1	1|1	1|1	1|1	.|.	1|1
11	16422229	T	G	0|1	0|1	0|0	0|1	1|1	0|0	0|1	0|0	0|1	0|1	1|1	0|1	0|0	0|0	0|0	0|0	.|.	0|1	0|0	.|.	0|0	0|0	0|0	0|0	0|0	0|1	0|0	0|0	0|0	0|0	0|0	0|0	0|0	0|1	0|0	0|1	0|0	.|.	0|0	.|.	0|0	0|0	0|0	0|0	.|.	0|0
11	16423880	C	T	1|1	1|1	1|1	1|1	1|1	1|1	1|1	1|1	1|1	1|1	1|1	1|1	1|1	1|1	1|1	1|1	.|.	1|1	.|.	.|.	1|1	1|1	0|0	1|1	1|1	1|1	.|.	.|.	1|1	1|1	1|1	1|1	0|1	1|1	1|1	1|1	0|0	.|.	1|1	.|.	0|1	0|1	1|1	0|1	.|.	1|1
11	16423888	G	A	1|1	1|1	1|1	1|1	1|1	1|1	1|1	1|1	1|1	1|1	1|1	1|1	1|1	1|1	1|1	1|1	.|.	1|1	.|.	.|.	1|1	1|1	0|0	1|1	1|1	1|1	.|.	0|0	1|1	1|1	1|1	1|1	0|1	1|1	1|1	1|1	0|0	.|.	1|1	.|.	0|1	0|1	1|1	0|1	.|.	1|1
11	16425641	C	T	0|1	0|1	1|1	0|1	.|.	1|1	0|1	0|1	0|1	0|1	0|0	0|1	0|1	1|1	0|1	1|1	0|0	0|1	0|1	.|.	0|1	0|0	0|0	1|1	1|1	0|1	0|0	0|0	0|1	1|1	1|1	0|1	0|1	0|0	1|1	0|0	0|0	0|0	1|1	.|.	0|0	0|0	0|1	0|0	0|0	0|1
11	16426538	G	A	0|0	0|0	0|0	0|0	0|0	0|0	0|0	0|0	0|0	0|0	0|0	0|0	0|0	0|0	0|1	0|0	0|0	0|0	.|.	0|0	0|1	1|1	0|0	0|0	0|0	0|0	0|0	0|0	0|1	0|0	1|1	0|0	0|0	0|1	1|1	0|1	0|0	0|0	0|1	0|0	0|0	0|0	0|1	0|0	.|.	0|1
[truncated: 53 more columns]
